# Supplementary material for: Host Gut Motility Promotes Competitive Exclusion within a Model Intestinal Microbiota
Source: PLoS Biol. 2016 Jul 26;14(7):e1002517. doi: 10.1371/journal.pbio.1002517 (PMC4961409; doi:10.1371/journal.pbio.1002517)
Supplement: S1 Data — (XLSX) [file pbio.1002517.s001.xlsx]

## Sheet: Fig 1
Figure 1B											Figure 1C
bacterial abundances are reported as Log10(CFU)											bacterial abundances are reported as Log10(CFU)
											*reference data from Fig. 1B mono-association, Aer., '4-6'
											**reference data from Fig. 1B Vibrio challenge , '6-7'
mono-association				Vibrio challenge								hours-post Vibrio challenge
4-5	4-6	4-7		5-6		6-7		5-7			ref.*	3		6		9		12		24**
Aer.	Aer.	Aer.		Aer.	Vib.	Aer.	Vib.	Aer.	Vib.		Aer.	Aer.	Vib.	Aer.	Vib.	Aer.	Vib.	Aer.	Vib.	Aer.	Vib.
4.16137	4.34242	4.83569		4.76343	5.41996	0.69897	4.10037	0.69897	4.95424		4.34242	3.74429	2.74036	3.87506	2.74429	4.5563	4.59106	1.87506	4.4624	0.69897	4.10037
3.02119	3.40654	4.92169		3.87216	5.47567	0.69897	4.56229	0.69897	4.82608		3.40654	4.09691	2.14613	2.54407	3.63347	4	3.92428	4.14613	3.78887	0.69897	4.56229
3.75967	4.46982	4.5563		3.04139	5.03543	0.69897	4.11394	0.69897	4.86923		4.46982	3.33244	2.11394	3.60745	3.51851	4.6902	3.6902	3.23045	4.53148	0.69897	4.11394
4.53148	4.02119	4.21748		3.92428	5.36455	0.69897	3.50515	0.69897	5.05691		4.02119	4.26717	3.02119	4.04139	3.93952	4.24304	4.41497	3.33244	4.51188	0.69897	3.50515
4.1089	4.4843	5.12548		3.34242	5.35122	0.69897	4.11394	0.69897	4.57978		4.4843	3.83885	2.47712	4.44716	4.21748	2.55023	4.49136	3.09691	4.17609	0.69897	4.11394
3.99123	3.03342	2.46982		3.66276	5.25648	0.69897	3.43136	1.95424	5.35025		3.03342	3.6902	2.87795	2.5966	3.59106	4.51188	3.23045	2.79239	4.57403	0.69897	3.43136
4.01494	4.21748	4.81291		4.19033	5.4609	0.69897	4.07918	1.69897	4.99344		4.21748	4.69897	3.02119	3.09691	3.73239	2.54407	3.80618	4.32222	4.91381	0.69897	4.07918
3.29004	3.72835	4.96614		4.25527	4.81954	0.69897	4.97081	1.30103	4.74036		3.72835	2.68574	2.25527	3.21748	3.69897	4.03543	3.64836	4.91645	4.4624	0.69897	4.97081
3.40654	3.71181	5.05115		2.25527	5.24551	2.23045	5.53529	2.38021	4.87506		3.71181	4.26717	3.14613	3.62839	3.70329	3.27875	4.19033	4.14613	4.44716	2.23045	5.53529
4.03941	4.84819	5.26245		2.60745	4.33244	0.69897	5.25406	0.69897	4.91645		4.84819	4.04139	3.35218	3.40654	3.88366	2.4624	3.41497	3.92169	4.66745	0.69897	5.25406
4.49136	4.21748	2.59106		0.69897	4.21748	5.20276	5.20817	0.69897	5.14302		4.21748	4.07918	2.31175	2.37107	3.16137	2.86332	4.77452	4.49831	4.11394	5.20276	5.20817
4.15534	3.70329	3.39794		2.51188	4.49831	3.83569	5.3784	3.5682	4.97313		3.70329	3.23045	2.76716	3.19033	3.51851	4.46982	3.53782	4.34242	4.78533	3.83569	5.3784
4.46982	4.13033	4.04139		0.69897	4.0607	3	5.00647	0.69897	5.31806		4.13033	3.81291	2.41497	4.29003	3.77452	4.21748	4.53148	4.11394	4	3	5.00647
3.73239	4.20412	4.01912		2.77815	4.92686	2.11394	5.11727	3.5682	4.94201		4.20412	3.32222	3	4.56229	3.60206	2.89209	4.62325	4.0607	4.64836	2.11394	5.11727
4.53782	3.91908	4		2.5682	5.24428	2.17609	5.50379	5.61909	5.22789		3.91908	3.59106	2.63849	4.20412	4.21748	3.35218	4.0607	2.37107	4.00647	2.17609	5.50379
3.78175	4.5682	4.80618		3.53782	4.55023	2.62325	5.27875	2.95424	4.80618		4.5682	4.02119	2.31175	2.77815	3.37107	3.39794	4.11394	4.24304	4.29003	2.62325	5.27875
3.80277	3.38917	3.80956		1.54407	4.25527	2.70329	5.2833	1	4.5966		3.38917	3.04922	2.09691	3.79588	3.57403	3.76716	4.07918	4.80956	4.53148	2.70329	5.2833
3.71181	4.30103	3.20412		0.69897	4.0899	2.63347	5.46538	1.97772	4.85733		4.30103	3.54407	2.78887	4.16137	3.64836	3.58546	4.44716	3.49831	4.69461	2.63347	5.46538
4.38021	3.92169	4.09691		2.95424	4.66745	2.39794	5.30963	1.17609	4.14613		3.92169	4.02119	2.55023	4.46982	3.90849	2.32222	4.02735	4.40654	3.91908	2.39794	5.30963
3.74036	4.04139	3.50515				2.35218	5.30535	3.57403	4.65321		4.04139	2.31175	2.81291	1.97772	3.23045	3.66745	4.70757	3.90037	3.86034	2.35218	5.30535
4.38021	4.53148	3.61278									4.53148
4.38917	3.40654	4.37107									3.40654
4.64836	4.43136	3.97772									4.43136
4.63849	4.21748	4.35218									4.21748
4.25527	3.72016	4.13033									3.72016
4.78176	3.90037	4.23045									3.90037
4.41497	3.49136	4.44716									3.49136
3.24304	3.77815	4.14613									3.77815
3.66745	3.86629	4.38917									3.86629
4.24304	4.23045	4.04139									4.23045

## Sheet: Fig 2
Figure 2C					Figure 2E
Position (micron)	Mean Prob density (1/micron)	Std Dev Prob Density (UB)	Std Dev Prob Density (LB)		Position (micron)	Mean Prob density (1/micron)	Std Dev Prob Density (UB)	Std Dev Prob Density (LB)
5	0.000156575	8.58602e-06	0.000156575		5	0	0	0
10	0.000603351	0.000398178	0.000461871		10	0	0	0
15	0.000846055	0.000655868	0.000562297		15	0	0	0
20	0.00113413	0.00093748	0.000691077		20	6.86531e-06	6.86531e-06	6.86531e-06
25	0.00150735	0.00123196	0.000917841		25	0	0	0
30	0.00188742	0.0015305	0.00109545		30	5.95593e-06	5.95593e-06	5.95593e-06
35	0.00239444	0.00168155	0.00131744		35	5.68096e-06	5.68096e-06	5.68096e-06
40	0.00299829	0.00177321	0.00139801		40	5.76077e-05	5.76077e-05	5.76077e-05
45	0.00361994	0.00168534	0.00140886		45	8.58616e-05	5.47071e-05	8.58616e-05
50	0.0041688	0.00159824	0.00148643		50	2.60016e-08	2.60016e-08	2.60016e-08
55	0.00462447	0.00144174	0.00134839		55	4.91526e-06	4.91526e-06	4.91526e-06
60	0.00516662	0.00165801	0.00132		60	2.38013e-05	4.6035e-06	2.38013e-05
65	0.00559162	0.00161239	0.00131457		65	5.71421e-05	5.16688e-06	5.71421e-05
70	0.0059285	0.00117318	0.00117916		70	5.98367e-05	2.3109e-05	5.98367e-05
75	0.00618509	0.00124152	0.000679125		75	9.61506e-05	3.1796e-05	9.61506e-05
80	0.00650347	0.00108932	0.000606158		80	0.00018867	1.8241e-05	0.00018867
85	0.00708376	0.00113215	0.00056408		85	0.000258484	8.80549e-05	0.000258484
90	0.00757053	0.000880113	0.000443543		90	0.000310534	0.00016851	0.000310534
95	0.0078643	0.000708709	0.000690515		95	0.00040899	0.000189301	0.00040899
100	0.00800207	0.000483793	0.00102514		100	0.000547903	0.000291019	0.000547903
105	0.00780904	0.000631496	0.00080883		105	0.000663049	0.000113451	0.000663049
110	0.00733167	0.000277863	0.000518403		110	0.000826804	0.000345545	0.000826804
115	0.00686883	0.000639636	0.000896794		115	0.000939865	0.000373254	0.000939865
120	0.00642711	0.000787916	0.00101831		120	0.0012766	0.000600498	0.0012766
125	0.00596782	0.00105015	0.00110083		125	0.00167946	0.000345751	0.00167946
130	0.00572951	0.000711982	0.000975169		130	0.00189191	3.17715e-06	0.00189191
135	0.00534074	0.000870469	0.000882097		135	0.00186047	5.80838e-05	0.00186047
140	0.00494147	0.00103277	0.000604874		140	0.00189379	0.000333449	0.00189379
145	0.0046611	0.00117941	0.000509367		145	0.00190028	8.37915e-05	0.00190028
150	0.00440082	0.00123774	0.000614271		150	0.0018599	1.09658e-05	0.001759
155	0.00402392	0.0014194	0.000689983		155	0.00187051	0.000327105	0.00187051
160	0.00371307	0.00139508	0.000766328		160	0.00190326	0.00163203	0.00190326
165	0.00347887	0.00128605	0.000737555		165	0.00190843	0.0017979	0.00190843
170	0.00322334	0.00146866	0.000563664		170	0.00160733	0.000743996	0.00160733
175	0.00300005	0.00145373	0.000464814		175	0.00161861	0.000292206	0.00161861
180	0.00279871	0.00129879	0.000512083		180	0.0017557	0.000192564	0.0017557
185	0.00259205	0.00104556	0.00071351		185	0.00170078	0.000597395	0.00170078
190	0.00237615	0.000694255	0.000875787		190	0.00152932	0.00108328	0.00152932
195	0.00218636	0.000501506	0.000935778		195	0.00137704	0.000796954	0.00137704
200	0.00201201	0.000576535	0.000889042		200	0.00140581	0.001696	0.00140581
205	0.00185886	0.000630333	0.000788329		205	0.0015221	0.00149024	0.0015221
210	0.00168161	0.000630978	0.000639184		210	0.00158006	0.000797264	0.00158006
215	0.0015277	0.000522058	0.000559315		215	0.00147986	0.000747553	0.00147986
220	0.00132318	0.000513163	0.000492536		220	0.00136863	0.000961701	0.00136863
225	0.00113078	0.000472529	0.000403723		225	0.00114347	0.00147717	0.00111506
230	0.000959632	0.000424476	0.000327948		230	0.0010878	0.00171687	0.0010878
235	0.000839037	0.000361212	0.000271937		235	0.000993921	0.0014105	0.000993921
240	0.000775877	0.000339695	0.000250036		240	0.000997984	0.00108096	0.000884365
245	0.000729656	0.000284377	0.000280631		245	0.000933478	0.000973022	0.000923288
250	0.000649411	0.000121732	0.000310184		250	0.00082981	0.000966152	0.000796724
255	0.000512434	0.000216012	0.000285493		255	0.0011624	0.000606234	0.00113399
260	0.00040086	0.000191583	0.000274676		260	0.00105645	0.000823594	0.000971237
265	0.000328601	0.00016231	0.000240113		265	0.00112586	0.000754018	0.000944952
270	0.000308236	0.000105801	0.000211673		270	0.00079346	0.000275263	0.00079346
275	0.00029838	7.34737e-05	0.000166316		275	0.000714397	0.000313139	0.000608984
280	0.000264566	4.49558e-05	0.000155488		280	0.000546076	0.00048146	0.000443809
285	0.000230242	6.43916e-05	0.000166292		285	0.000494443	0.000686465	0.000391733
290	0.000200339	4.45237e-05	0.000176482		290	0.000562996	0.000545302	0.000562996
295	0.000180448	2.01554e-05	0.000116498		295	0.000629909	0.000395788	0.000629909
300	0.00015178	5.49494e-05	7.63935e-05		300	0.000412925	0.000459406	0.000412925
305	0.000127095	7.82552e-05	8.4461e-05		305	0.000296398	3.95138e-05	0.000296398
310	0.000125824	8.07849e-05	7.6266e-05		310	0.000227693	3.03802e-05	0.000227693
315	0.000140288	0.000108281	9.7654e-05		315	0.000208165	0.000231214	0.000208165
320	0.000154398	0.000134719	0.000130183		320	0.000231659	7.79452e-05	0.000222191
325	0.000146462	0.000107413	0.000143433		325	0.000146388	6.10084e-05	0.000146388
330	0.000146001	4.06998e-05	0.000145577		330	0.000222541	0.000124587	0.0002011
335	0.000134891	3.11585e-05	0.000134891		335	0.000199323	0.000144609	0.000199323
340	0.000143113	2.68821e-05	0.000142689		340	0.000197542	8.31585e-05	0.000197542
345	0.000138315	5.67103e-05	0.000137211		345	0.000422885	1.64937e-05	0.000391703
350	0.000138488	6.48026e-05	0.000135911		350	0.000273368	1.84228e-05	0.00024629
355	0.000133773	5.43772e-05	0.000132753		355	0.000188438	5.56122e-05	0.000168678
360	0.000131228	3.87407e-05	0.000128684		360	0.00021369	5.99172e-05	0.000151381
365	0.000130473	6.7173e-06	0.000126375		365	0.000149362	0.000169056	0.000145805
370	0.000129279	2.21426e-05	0.000123247		370	0.000313426	7.91092e-05	0.000272315
375	0.000136789	4.41023e-05	0.000133368		375	0.000147153	0.00016666	0.000147153
380	0.000151053	5.16985e-05	0.000146786		380	0.000265374	6.77602e-05	0.00018016
385	0.000167066	5.20689e-05	0.000148695		385	0.000256283	9.93638e-05	0.000199473
390	0.000183002	3.65616e-05	0.000157404		390	0.000233628	9.92622e-05	0.000148414
395	0.000178253	3.28231e-05	0.000145435		395	0.000284835	0.000176774	0.00022793
400	0.000152059	4.24902e-06	0.000124117		400	0.000330264	0.000105076	0.000257892
405	0.000139119	7.36553e-05	0.000110731		405	0.000374733	0.000233089	0.00023737
410	0.00013775	5.16349e-05	9.55761e-05		410	0.000665784	0.000908262	0.000489892
415	0.000148019	3.63148e-05	0.000118814		415	0.000827162	0.00108422	0.000643057
420	0.000130196	6.24325e-06	9.17027e-05		420	0.00111227	0.000597477	0.00091132
425	0.000145507	1.1215e-06	0.000105786		425	0.00116951	0.000340191	0.000971696
430	0.000133008	1.09262e-05	9.26141e-05		430	0.00174506	0.00114318	0.00133403
435	0.000141434	5.51985e-06	0.00010128		435	0.00236649	0.00082907	0.00184787
440	0.000137574	2.89677e-05	0.000117057		440	0.00272525	0.000719861	0.00250545
445	0.000135943	2.77548e-05	0.000103674		445	0.00265274	0.000383966	0.00237045
450	0.000121928	5.44562e-05	8.73443e-05		450	0.00300128	0.000423603	0.00279281
455	0.000115005	4.93145e-05	7.2371e-05		455	0.00260702	0.00123068	0.00226665
460	0.000116092	5.49264e-05	9.47756e-05		460	0.00231118	0.00133736	0.00173843
465	0.000114328	6.1609e-05	9.30112e-05		465	0.00223449	0.00107828	0.00179939
470	0.000117573	4.37491e-05	9.62564e-05		470	0.00212656	0.00108037	0.00175875
475	0.000104462	5.0494e-05	8.31455e-05		475	0.00255849	0.00124987	0.00243724
480	8.75018e-05	5.72233e-05	7.93043e-05		480	0.00284099	0.00264652	0.00225788
485	8.8312e-05	3.07675e-05	4.86185e-05		485	0.00366899	0.00296872	0.00324789
490	7.43313e-05	2.42226e-05	5.65255e-05		490	0.00409543	0.00196043	0.00352297
495	6.18509e-05	3.09674e-05	5.51554e-05		495	0.00395293	0.00177624	0.00346455
500	6.59136e-05	2.55932e-05	4.73474e-05		500	0.00389159	0.00183627	0.00299833
505	6.12079e-05	1.32083e-05	5.8288e-05		505	0.00416246	0.0013553	0.00321573
510	4.83483e-05	9.01867e-07	4.49551e-05		510	0.00471416	0.000325822	0.0035727
515	3.90728e-05	6.90041e-06	3.77413e-05		515	0.00595039	0.00229762	0.00479472
520	2.99199e-05	2.79053e-06	2.9072e-05		520	0.00644524	0.00213294	0.00542508
525	2.92342e-05	1.00647e-06	2.75384e-05		525	0.00647526	0.00399285	0.00558115
530	2.76794e-05	3.02961e-06	2.76794e-05		530	0.00616641	0.00527941	0.00534368
535	2.84397e-05	1.13677e-05	2.75917e-05		535	0.006127	0.0035529	0.00535635
540	2.45702e-05	5.43992e-06	2.33682e-05		540	0.00666278	0.0104799	0.00633184
545	2.36974e-05	9.18961e-06	2.20016e-05		545	0.00727948	0.00861344	0.0069467
550	1.83246e-05	5.8668e-06	1.79007e-05		550	0.00661161	0.00554278	0.00609784
555	1.70115e-05	5.3247e-06	1.70115e-05		555	0.00482247	0.00336318	0.00444227
560	1.61139e-05	4.76055e-06	1.5266e-05		560	0.00397829	0.00149378	0.00369957
565	1.45141e-05	4.35733e-06	1.45141e-05		565	0.00359309	0.000200085	0.00331421
570	1.46473e-05	8.54154e-06	1.46473e-05		570	0.00308544	0.000425626	0.00285371
575	1.25391e-05	2.95628e-06	1.21152e-05		575	0.00167452	9.91945e-05	0.00149033
580	1.25218e-05	3.24327e-06	1.25218e-05		580	0.000963989	9.71254e-05	0.000775302
585	1.82736e-05	1.23413e-05	1.82736e-05		585	0.000716694	0.00035996	0.000539855
590	1.44581e-05	8.00859e-06	1.44581e-05		590	0.000600492	0.000467125	0.000598908
595	8.74486e-06	4.11569e-06	8.74486e-06		595	0.000611829	0.000115121	0.000595539
600	7.67241e-06	1.46897e-06	7.32154e-06		600	0.000629471	0.000289205	0.000582161
605	6.79293e-06	2.88879e-06	6.79293e-06		605	0.000511445	0.000260752	0.000497732
610	6.18728e-06	1.56392e-06	6.18728e-06		610	0.00031182	4.54308e-05	0.000306749
615	7.25051e-06	3.05515e-06	7.25051e-06		615	0.000277833	0.000226187	0.00026736
620	8.31221e-06	2.40298e-07	8.31221e-06		620	0.000329403	0.000316402	0.000329403
625	1.01929e-05	1.53377e-06	1.01929e-05		625	0.000507884	8.44987e-05	0.000507884
630	9.05907e-06	3.67215e-06	9.05907e-06		630	0.000379552	0.000374659	0.000379552
635	6.06577e-06	2.82043e-06	6.06577e-06		635	0.000253625	0.000210525	0.000253625
640	3.99119e-06	2.1299e-06	3.99119e-06		640	0.000238529	0.000161597	0.000238529
645	4.99296e-06	2.00575e-06	4.99296e-06		645	0.00022193	0.000164276	0.00022193
650	5.11456e-06	1.69622e-06	5.11456e-06		650	0.00037984	5.00214e-05	0.00037984
655	6.59286e-06	5.32718e-07	6.59286e-06		655	0.000452652	5.68273e-05	0.000452652
660	9.09228e-06	6.9731e-06	9.09228e-06		660	0.000406138	0.000297867	0.000406138
665	7.7042e-06	5.64037e-06	7.7042e-06		665	0.000453781	0.000234092	0.000453781
670	5.82636e-06	4.32576e-06	5.82636e-06		670	0.000460446	0.000324741	0.000460446
675	4.86743e-06	8.28575e-07	4.86743e-06		675	0.000506904	0.000332797	0.000506904
680	5.50897e-06	5.01834e-06	5.50897e-06		680	0.000458568	0.000309414	0.000458568
685	6.38751e-06	1.11645e-05	6.38751e-06		685	0.000287061	0.000287061	0.000287061
690	7.1901e-06	1.47883e-05	7.1901e-06		690	0.000153554	0.000153554	0.000153554
695	6.73356e-06	8.79594e-06	6.73356e-06		695	3.94974e-05	1.23938e-05	3.94974e-05
700	3.4749e-06	2.99852e-06	3.4749e-06		700	1.78244e-05	9.2151e-06	1.78244e-05
705	3.24843e-06	4.00844e-07	3.24843e-06		705	2.60174e-05	3.08587e-06	2.60174e-05
710	3.51927e-06	2.08506e-06	3.51927e-06		710	3.06934e-05	6.03766e-05	3.06934e-05
715	2.25219e-06	9.80281e-07	2.25219e-06		715	4.84073e-06	4.84073e-06	4.84073e-06
720	2.00046e-06	1.47243e-06	2.00046e-06		720	1.78308e-05	3.04953e-06	1.78308e-05
725	1.25366e-06	5.90129e-07	1.25366e-06		725	1.65827e-05	1.06229e-05	1.65827e-05
730	7.65461e-07	2.61861e-07	7.65461e-07		730	1.39508e-05	1.17228e-05	1.39508e-05
735	7.22611e-07	2.19012e-07	7.22611e-07		735	3.1877e-05	3.1877e-05	3.1877e-05
740	1.53566e-06	9.34664e-07	1.53566e-06		740	2.42316e-05	2.42316e-05	2.42316e-05
745	2.26132e-06	1.42709e-06	2.26132e-06		745	0	0	0
750	2.1121e-06	1.14735e-06	2.1121e-06		750	0	0	0
755	2.53322e-06	8.37351e-07	2.53322e-06		755	0	0	0
760	3.16728e-06	2.01293e-06	3.16728e-06		760	0	0	0
765	4.68398e-06	2.35434e-06	4.68398e-06		765	0	0	0
770	3.49086e-06	1.17238e-06	3.49086e-06		770	0	0	0
775	4.1098e-06	3.5088e-06	4.1098e-06		775	0	0	0
780	3.35763e-06	1.7894e-06	3.35763e-06		780	1.03687e-08	1.03687e-08	1.03687e-08
785	2.79729e-06	6.82432e-07	2.79729e-06		785	5.37525e-07	5.37525e-07	5.37525e-07
790	2.8152e-06	7.98003e-07	2.8152e-06		790	8.23285e-06	8.23285e-06	8.23285e-06
795	1.61459e-06	2.25798e-06	1.61459e-06		795	3.85145e-06	3.85145e-06	3.85145e-06
800	1.02203e-06	1.6132e-07	1.02203e-06		800	0	0	0
805	6.09491e-07	9.82902e-07	6.09491e-07		805	0	0	0
810	4.61586e-07	1.39406e-07	4.61586e-07		810	5.49315e-06	5.49315e-06	5.49315e-06
815	3.12853e-06	1.73376e-06	3.12853e-06		815	1.78552e-05	1.78552e-05	1.78552e-05
820	7.54194e-07	2.57404e-07	7.54194e-07		820	2.25714e-05	2.25714e-05	2.25714e-05
825	9.48978e-07	5.81036e-07	9.48978e-07		825	4.80904e-05	4.80904e-05	4.80904e-05
830	1.48309e-06	7.30362e-07	1.48309e-06		830	5.51262e-05	5.51262e-05	5.51262e-05
835	4.30767e-06	4.05724e-08	4.30767e-06		835	0.000124423	0.000124423	0.000124423
840	2.90422e-06	1.81559e-06	2.90422e-06		840	0.000141165	0.000141165	0.000141165
845	4.44087e-06	3.16896e-06	4.44087e-06		845	4.78976e-05	4.78976e-05	4.78976e-05
850	4.57907e-06	2.8832e-06	4.57907e-06		850	2.88032e-05	2.88032e-05	2.88032e-05
855	3.04059e-06	2.19265e-06	3.04059e-06		855	1.78821e-05	1.78821e-05	1.78821e-05
860	2.33209e-06	8.69633e-07	2.33209e-06		860	1.90805e-05	1.90552e-05	1.90805e-05
865	2.55475e-06	1.143e-07	2.55475e-06		865	1.43952e-05	1.2768e-05	1.43952e-05
870	3.94355e-06	2.14058e-06	3.94355e-06		870	3.04541e-06	3.04541e-06	3.04541e-06
875	6.48959e-06	4.26048e-06	6.48938e-06		875	2.72526e-06	2.72526e-06	2.72526e-06
880	1.00779e-05	6.09621e-06	1.00779e-05		880	1.45796e-07	1.45796e-07	1.45796e-07
885	6.77727e-06	5.06638e-06	6.77727e-06		885	0	0	0
890	4.64771e-06	3.44572e-06	4.64771e-06		890	2.60358e-07	2.60358e-07	2.60358e-07
895	4.58793e-06	1.90357e-06	4.58793e-06		895	3.77465e-06	3.77465e-06	3.77465e-06
900	4.11149e-06	3.20782e-06	4.11149e-06		900	6.96307e-07	6.96307e-07	6.96307e-07
905	6.04782e-06	3.92798e-06	6.04782e-06		905	9.97284e-07	9.97284e-07	9.97284e-07
910	6.15569e-06	4.99958e-06	6.01655e-06		910	8.29933e-06	8.29933e-06	8.29933e-06
915	6.767e-06	5.76735e-06	6.767e-06		915	2.8777e-05	2.8777e-05	2.8777e-05
920	6.65976e-06	4.2558e-06	6.65976e-06		920	0.000110528	0.000110528	0.000110528
925	4.21321e-06	2.80972e-06	4.21321e-06		925	0.00018148	0.00018148	0.00018148
930	5.03387e-06	3.56657e-06	5.03387e-06		930	0.000133724	0.000133724	0.000133724
935	6.90222e-06	5.70024e-06	6.90222e-06		935	3.86717e-05	3.86717e-05	3.86717e-05
940	1.15259e-05	8.47994e-06	1.12741e-05		940	2.14629e-05	2.14629e-05	2.14629e-05
945	2.75602e-05	1.99995e-05	2.75602e-05		945	2.77447e-05	2.77447e-05	2.77447e-05
950	6.94964e-05	5.98565e-05	6.92446e-05		950	6.72671e-05	6.72671e-05	6.72671e-05
955	7.14877e-05	5.82269e-05	7.10428e-05		955	7.06981e-05	7.06981e-05	7.06981e-05
960	7.90976e-05	6.57775e-05	7.86736e-05		960	3.3094e-05	3.3094e-05	3.3094e-05
965	0.000107254	7.65324e-05	0.000107254		965	1.16667e-05	1.16667e-05	1.16667e-05
970	0.000159338	0.000141697	0.000158903		970	5.65084e-06	5.65084e-06	5.65084e-06
975	0.000223247	0.000197679	0.00022266		975	1.05614e-05	1.05614e-05	1.05614e-05
980	0.00019246	0.000165776	0.000191956		980	1.13107e-05	1.13107e-05	1.13107e-05
985	0.000147612	0.000104311	0.000147188		985	6.06075e-06	6.06075e-06	6.06075e-06
990	7.94344e-05	2.16816e-05	7.90104e-05		990	5.25338e-06	5.25338e-06	5.25338e-06
995	4.4839e-05	3.26859e-06	4.43354e-05		995	3.63614e-06	3.63614e-06	3.63614e-06
1000	4.64617e-05	1.458e-05	4.58085e-05		1000	1.37686e-05	1.37686e-05	1.37686e-05
1005	7.2303e-05	4.49007e-05	7.2303e-05		1005	1.55151e-05	1.55151e-05	1.55151e-05
1010	7.58665e-05	6.60846e-05	7.53629e-05		1010	2.51722e-05	2.51722e-05	2.51722e-05
1015	9.21723e-05	6.26763e-05	9.10198e-05		1015	8.86669e-06	8.86669e-06	8.86669e-06
1020	0.000112733	0.000105424	0.000111122		1020	6.58695e-06	6.58695e-06	6.58695e-06
1025	0.000181244	0.000177285	0.000181026		1025	1.66235e-05	2.74166e-06	1.66235e-05
1030	0.000306304	0.000292092	0.000305868		1030	9.57077e-06	2.35755e-06	9.57077e-06
1035	0.000300783	0.00029452	0.000300359		1035	0	0	0
1040	0.000304897	0.000299259	0.000304462		1040	0	0	0
1045	0.000337845	0.000330401	0.000337627		1045	0	0	0
1050	0.000452573	0.000447507	0.000452149		1050	1.62762e-09	1.62762e-09	1.62762e-09
1055	0.000537404	0.000534777	0.000537404		1055	3.17531e-08	3.17531e-08	3.17531e-08
1060	0.000764678	0.000761674	0.000764678		1060	8.62004e-06	8.62004e-06	8.62004e-06
1065	0.000728991	0.000721233	0.000728991		1065	4.07313e-06	4.07313e-06	4.07313e-06
1070	0.000236226	0.000231926	0.000236226		1070	3.2367e-06	3.2367e-06	3.2367e-06
1075	0.000145996	0.000134673	0.000145996		1075	5.57597e-06	5.57597e-06	5.57597e-06
1080	3.92876e-05	2.15822e-05	3.92876e-05		1080	4.8983e-06	4.8983e-06	4.8983e-06
1085	1.646e-05	1.17705e-05	1.646e-05		1085	4.75636e-05	4.75636e-05	4.75636e-05
1090	2.50951e-05	1.48146e-05	2.50068e-05		1090	0.000237152	0.000216031	0.000237152
1095	1.63147e-05	2.58151e-05	1.63147e-05		1095	0.000580203	0.000475502	0.000580203
1100	1.44173e-05	1.34163e-05	1.44173e-05		1100	0.000296699	0.000196319	0.000296699
1105	1.98307e-05	7.28462e-06	1.98307e-05		1105	0.000196264	0.000188053	0.000196264
1110	1.22157e-05	6.35816e-07	1.22157e-05		1110	0.000646919	0.000646919	0.000646919
1115	8.48251e-06	3.67446e-06	8.48251e-06		1115	0.000559259	0.000559259	0.000559259
1120	1.83901e-05	1.35009e-05	1.83901e-05		1120	0.000371899	0.000371899	0.000371899
1125	2.56103e-05	1.02662e-06	2.56103e-05		1125	0.000148321	0.000148321	0.000148321
1130	1.50875e-05	2.65145e-05	1.50875e-05		1130	0.000460185	0.000460185	0.000460185
1135	3.08102e-05	1.57229e-05	3.05584e-05		1135	0.000162283	0.000162283	0.000162283
1140	5.86337e-05	4.74567e-05	5.86329e-05		1140	5.1158e-05	5.1158e-05	5.1158e-05
1145	6.29771e-05	4.77169e-05	6.27188e-05		1145	0.000107403	0.000107403	0.000107403
1150	6.43819e-05	4.67065e-05	6.29333e-05		1150	0.000319356	0.000319356	0.000319356
1155	5.67442e-05	4.25568e-05	5.67442e-05		1155	0.000222001	0.000222001	0.000222001
1160	2.57479e-05	3.50695e-06	2.57479e-05		1160	0.000202321	0.000202321	0.000202321
1165	5.17925e-05	2.02716e-05	5.13249e-05		1165	0.000248221	0.000248221	0.000248221
1170	7.65128e-05	1.72555e-05	7.56418e-05		1170	0.000307809	0.000307809	0.000307809
1175	4.83448e-05	1.19701e-05	4.76917e-05		1175	0.000260954	0.000260954	0.000260954
1180	4.53521e-05	1.39048e-05	4.42634e-05		1180	8.69201e-05	8.69201e-05	8.69201e-05
1185	6.14629e-05	1.87445e-05	6.14629e-05		1185	0.000126952	0.000126952	0.000126952
1190	9.24188e-05	7.28237e-05	9.22448e-05		1190	4.95283e-05	4.95283e-05	4.95283e-05
1195	9.49644e-05	6.07935e-05	9.47129e-05		1195	0	0	0
1200	8.84567e-05	2.70225e-05	8.84567e-05		1200	0	0	0
1205	9.805e-05	2.90278e-05	9.805e-05		1205	0	0	0
1210	0.00010134	4.29236e-05	0.000101088		1210	0	0	0
1215	8.93509e-05	3.71824e-05	8.93509e-05		1215	0	0	0
1220	5.38208e-05	3.02619e-05	5.36468e-05		1220	0	0	0
1225	7.08791e-05	4.17133e-05	7.08791e-05		1225	0	0	0
1230	9.32334e-05	2.16597e-05	9.31464e-05		1230	0	0	0
1235	8.76767e-05	4.86108e-05	8.74252e-05		1235	0	0	0
1240	0.000102602	4.0895e-05	0.000102099		1240	0	0	0
1245	0.000186014	1.22773e-05	0.000185591		1245	0	0	0
1250	0.000296626	5.61305e-05	0.000296375		1250	0	0	0
1255	0.000372115	0.0001576	0.000371612		1255	0	0	0
1260	0.000261284	6.15889e-05	0.000260781		1260	0	0	0
1265	0.00013651	6.74036e-05	0.00013595		1265	0	0	0
1270	0.000118141	0.000114161	0.000117517		1270	0	0	0
1275	8.94285e-05	5.49083e-05	8.9177e-05		1275	0	0	0
1280	7.90213e-05	7.29422e-05	7.90213e-05		1280	0	0	0
1285	9.35493e-05	5.38479e-05	9.35493e-05		1285	0	0	0
1290	0.000103132	1.77503e-05	0.00010288		1290	0	0	0
1295	0.000101196	3.35589e-05	0.000101196
1300	0.00010734	2.79374e-05	0.00010734
1305	0.000114075	6.54226e-05	0.000114075
1310	0.000107392	7.06381e-05	0.000107392
1315	8.38769e-05	6.61145e-05	8.38769e-05
1320	7.65363e-05	5.66856e-05	7.65363e-05
1325	6.36939e-05	4.38432e-05	6.36939e-05
1330	4.81253e-05	8.42391e-06	4.81253e-05
1335	2.81763e-05	2.53958e-05	2.81763e-05
1340	1.80094e-05	1.71522e-05	1.80094e-05
1345	1.49121e-05	1.40549e-05	1.49121e-05
1350	1.65925e-05	1.50601e-05	1.65925e-05
1355	1.49419e-05	1.33184e-05	1.49419e-05
1360	1.98913e-05	1.81634e-05	1.98913e-05
1365	2.15738e-05	1.46496e-05	2.15738e-05
1370	1.54821e-05	1.53951e-05	1.54821e-05
1375	1.72948e-05	1.31839e-05	1.72948e-05
1380	1.85952e-05	1.30297e-05	1.85952e-05
1385	2.37364e-07	2.37364e-07	2.37364e-07
1390	6.08604e-07	6.08604e-07	6.08604e-07
1395	2.19595e-06	2.19595e-06	2.19595e-06
1400	1.43828e-06	1.43828e-06	1.43828e-06
1405	1.76542e-06	1.76542e-06	1.76542e-06
1410	1.47479e-06	1.47479e-06	1.47479e-06
1415	3.37592e-07	3.37592e-07	3.37592e-07
1420	3.95363e-07	3.95363e-07	3.95363e-07
1425	4.16153e-07	4.16153e-07	4.16153e-07
1430	4.51018e-07	4.51018e-07	4.51018e-07
1435	4.28588e-08	4.28588e-08	4.28588e-08
1440	1.35447e-07	1.35447e-07	1.35447e-07
1445	1.51433e-06	1.51433e-06	1.51433e-06
1450	2.01088e-06	2.01088e-06	2.01088e-06
1455	1.02297e-06	1.02297e-06	1.02297e-06
1460	1.38242e-06	1.38242e-06	1.38242e-06

## Sheet: Fig 3
Figure 3
Panel B-D: Bacterial abundances are reported as Log10(population+1)
Panel B			Panel C			Panel D		Panel E		Panel F			Panel G
Aeromonas	Vibrio		Aeromonas	Vibrio		Aeromonas		Aeromonas		Collapse Ratio			Collapse statistics
5.08	1.38021		2.98258	1		4.00165		5.74333
5.13663	1.32222		2.62785	0.778151		4.27515		4.33904		Aeromonas	Vibrio		challenge
5.09828	1.23045		2.46637	1.20412		4.21564		4.31231		3.38e-05	1.6595		log10(f) Aeromonas mean	-1.8921
5.04346	1.57978		2.68498	1.20412		4.20336		4.45633		0.144595	1.05671		log10(f) Aeromonas SE	1.0025
5.10183	1.44716		2.63826	1.38021		4.02537		4.53979		0.0530999	1.05308
5.02697	1.6902		2.83326	1.4624		2.10122		4.70629		0.0118255	1.23298		Pc Aeromonas mean	0.067
5.12738	1.87506		2.95553	1.61278		1.99211		4.82456		0.00208449	1.43624		Pc Aeromonas uncertainty	0.0194
5.18599	1.8451		3.18107	1.59106		2.29457		4.94898		0.0415854	1.40414
5.19103	2.04922		3.00557	1.75587		1.74949		5.07954		0.0132798	3.64789		Monoassociation
5.21562	2.16137		2.95675	1.77085		1.65233		5.1347		0.00334631	3.01695		log10(f) Aeromonas mean	-1.6013
5.33113	2.29226		2.74425	1.94939		1.62825		5.19998		0.0818068	1.32514		log10(f) Aeromonas SE	0.4
5.31771	2.3962		2.88437	1.82607		1.61931		5.26627		0.245239	1.23694
5.39709	2.617		2.82291	1.95904		1.17891		5.26966		0.106235	0.594027		Pc Aeromonas mean	0.043
5.42846	2.81023		2.57418	1.96848		1.87499		5.37031					Pc Aeromonas uncertainty	0.0192
5.3006	2.95617		2.44171	2.04922		1.88385		5.36217
5.34464	2.91645		2.48645	2.24055		2.15315		5.425
5.28409	2.97772		2.50301	2.16435		2.23497		5.4271
5.35372	3.09934		2.5653	2.36549		2.28389		5.38545
5.35521	3.19201		2.64121	2.45788		2.4052		5.23669
5.23833	3.23905		2.72474	2.2878		2.47665		5.13831
3.36379	3.08386		2.74816	2.51587		2.37815		5.18227
3.05017	3.15198		2.82533	2.7767		2.52683		5.50138
3.42774	3.17869		2.92507	2.56585		3.09412		5.06088
3.58287	3.23325		3.06203	2.75664		3.19025		5.02238
3.75929	2.96942		1.94388	2.72428		3.39025		5.18174
3.86324	3.15746		2.07456	2.62014		3.55991		5.02426
3.84045	3.16316		2.25804	2.83059		3.61854		5.04104
3.99181	3.17114		2.28277	2.8791		3.61216
4.07726	3.20466		2.41817	2.83378		3.63886
4.04697	3.15259		2.52454	2.72346		3.57535
4.09145	3.16643		2.57654	2.61595		3.64552
3.98635	3.24773		2.63307	2.68931		3.73126
4.08831	3.26717		2.69077	2.75587		3.7703
4.11888	3.25042		2.74966	2.73159		3.64867
4.25753	3.34674		2.78696	2.59988		3.70932
4.3212	3.24353		2.86052	2.69285		3.57732
4.23855	3.30298		2.41423	2.7839		3.44487
4.32422	3.16077		2.58217	2.8451		3.75496
4.29257	3.20112		2.78807	2.80956		3.77337
4.28813	3.21192		1.95268	2.79934		2.91765
4.39228	3.22917		1.65647	2.71349
4.29644	3.1682		1.36491	2.86273
4.07751	3.14019			2.80754

## Sheet: Fig 6
Figure 6A							Figure 6B
data are reported as amplitudes of contractile motility in arbitrary units							bacterial abundances are reported as Log10(CFU)
							*reference data from Fig. 1B mono-association, Aer., '4-6'
5 dpf			6 dpf				**reference data from Fig. 1B mono-association, Aer., '4-7'
wt host	ret host		wt host	ret host
16.7059	17.9379		7.31366	22.7993				5-6						6-7
28.487	19.7061		12.0369	27.538			ref.*	wt host		ret host			ref.**	wt host		ret host
41.7039	20.8944		13.4454	35.3739			Aer.	Aer.	Vib.	Aer.	Vib.		Aer.	Aer.	Vib.	Aer.	Vib.
51.0248	28.5377		54.0706	43.0368			4.34242	2.02119	3.09691	2.51851	4.44716		4.83569	0.69897	3.09691	2.42325	3.94201
54.766	53.5737		55.2506	50.1343			3.40654	0.69897	3.0607	0.69897	2.09691		4.92169	0.69897	2.53148	3.45485	3.44716
94.475	54.7086		57.7268	56.0555			4.46982	1.17609	4.04922	0.69897	3.27875		4.5563	0.69897	3.47712	4.62839	3.73239
109.657	82.1301		58.1782	59.5849			4.02119	1.95424	4.52505	2.39794	3.95424		4.21748	3.4843	3.716	0.69897	1.47712
122.639	84.1473		88.8372	65.7027			4.4843	2.20412	5.09342	1.30103	2.38021		5.12548	1	3.21748	3.76716	3.61805
123.049	87.8801		99.8982	74.0126			3.03342	0.69897	3.5966	0.69897	3.7364		2.46982	2	4.58546	5.1038	4.13033
131.951	101.653		105.757	77.3132			4.21748	0.69897	3.53782	0.69897	3.57403		4.81291	0.69897	2.78887	4.13033	3.31175
151.755	116.659		108.148	79.6965			3.72835	2.5563	4.24304	2.35218	3.62325		4.96614	1.17609	3.75205	1	3.33244
153.373	123.815		123.812	106.649			3.71181	3.80277	4.38917	0.69897	2.69897		5.05115	2	3.50515	5.30856	4.04139
169.385	131.919		136.427	108.068			4.84819	0.69897	3.8451	1	4.14302		5.26245	0.69897	2.75205	5.57519	4.0607
179.618	135.923		140.442	142.547			4.21748	1	4.34242	0.69897	4.14613		2.59106	2.43136	3.77815	3.95424	3.33244
188.686	171.85		148.598	181.858			3.70329	0.69897	4.77452	4.76716	3.95424		3.39794	1	3.20412	4.99123	3.87506
191.755	192.313		184.54	193.453			4.13033	0.69897	3.64836	1.39794	4.33244		4.04139	1.17609	3.02119	4.49136	3.04139
201.345	197.125		194.688	210.556			4.20412	0.69897	4.31175	4.30103	4.52505		4.01912	1	2.30103	4.72016	3.26717
216.49	208.481		221.048	232.073			3.91908	1.39794	4.51851	1.39794	4.16137		4	3.50515	5.15534	4.55023	4.76716
225.255	242.166		221.728	250.345			4.5682	0.69897	4.41497	3.72016	4.97543		4.80618	0.69897	5.4456	4.16137	4.16137
225.995	261.453		241.156	275.449			3.38917	1.65321	4.63347	3.86923	4.46982		3.80956	0.69897	5.39093	3.38917	4.38917
229.418	405.484		246.806	362.747			4.30103	0.69897	4.38917	1.39794	4.11394		3.20412	0.69897	4.93702	4.78176	5.15076
252.629	437.611		252.543				3.92169						4.09691	0.69897	3.26717	5.50786	4.4624
287.538			260.584				4.04139						3.50515	0.69897	5.09517	2.84199	4.66745
311.616			265.023				4.53148						3.61278	0.69897	4.85733	4	3.97543
336.773			299.529				3.40654						4.37107	0.69897	2.71181	1.17609	4.25527
347.719			329.254				4.43136						3.97772	1.30103	3.83569	2.09691	4.25527
456.04			397.625				4.21748						4.35218	2.24304	4.67669	4.16137	4.74036
555.621			402.721				3.72016						4.13033
			422.243				3.90037						4.23045
							3.49136						4.44716
							3.77815						4.14613
							3.86629						4.38917
							4.23045						4.04139

## Sheet: S1 Fig
S1A Figure											S1B Figure					S1C Figure
bacterial abundances are reported as Log10(CFU)											bacterial abundances are reported as Log10(CFU)					bacterial abundances are reported as Log10(CFU)
*same data as in Fig 1A
											Aeromonas					Vibrio
mono-association				Vibrio challenge*							5-6		5-7			5-6		5-7
5-6	6-7	5-7		5-6		6-7		5-7			F	C	F	C		F	C	F	C
Vib.	Vib.	Vib.		Aer.	Vib.	Aer.	Vib.	Aer.	Vib.		3.41497	2.81624	3.24304	3.25527		5.32222	4.21748	3.74036	4.66276
5.34439	5.77379	5.3865		4.76343	5.41996	0.69897	4.10037	0.69897	4.95424		3.16137	3.13033	3.65801	3.70329		5.20952	4.07918	3.77815	4.5682
5.935	5.54158	5.55509		3.87216	5.47567	0.69897	4.56229	0.69897	4.82608		4.24304	3.75205	3.95182	3.75587		5.35411	4	3.33244	3.63849
5.07737	5.03743	5.27416		3.04139	5.03543	0.69897	4.11394	0.69897	4.86923		3.79588	3.45484	4.46982	4.14613		4.61805	3.64345	4.41497	4.81624
5.40824	5.00217	5.33646		3.92428	5.36455	0.69897	3.50515	0.69897	5.05691		3.5966	3.62325	4.86332	4.21748		5.26717	4.31175	4.19033	4.70329
5.38382	5.59106	5.63448		3.34242	5.35122	0.69897	4.11394	0.69897	4.57978		4.23045	3.7364	2.50515	2.09691		5.19033	4	4.43136	5.01703
5.43775	5.52114	5.94939		3.66276	5.25648	0.69897	3.43136	1.95424	5.35025		4.24304	4.16137	4.19033	4.13033		5.35603	4.27875	4.84819	4.86923
5.19866	4.39794	5.66745		4.19033	5.4609	0.69897	4.07918	1.69897	4.99344		3.23045	2.44716	4.18041	3.74819		5.34044	4.60746	4	4.74429
5.11394	5.25042	5.51851		4.25527	4.81954	0.69897	4.97081	1.30103	4.74036		3.92169	3.24304				4.99123	4.02119	3.74036	4.25527
5.13513	4.7364	5.05881		2.25527	5.24551	2.23045	5.53529	2.38021	4.87506		3.91908	3.36173				4.8451	4.20412	5.11561	5.02531
5.66276	5.05308	5.33041		2.60745	4.33244	0.69897	5.25406	0.69897	4.91645
				0.69897	4.21748	5.20276	5.20817	0.69897	5.14302
				2.51188	4.49831	3.83569	5.3784	3.5682	4.97313
				0.69897	4.0607	3	5.00647	0.69897	5.31806
				2.77815	4.92686	2.11394	5.11727	3.5682	4.94201
				2.5682	5.24428	2.17609	5.50379	5.61909	5.22789
				3.53782	4.55023	2.62325	5.27875	2.95424	4.80618
				1.54407	4.25527	2.70329	5.2833	1	4.5966
				0.69897	4.0899	2.63347	5.46538	1.97772	4.85733
				2.95424	4.66745	2.39794	5.30963	1.17609	4.14613
						2.35218	5.30535	3.57403	4.65321
S1E Figure											S1F Figure
bacterial abundances are reported as Log10(CFU)											bacterial abundances are reported as Log10(CFU)
mono-association						Aeromonas challenge					mono-culture			co-culture
4-5	4-6	4-7	5-6	5-7		5-6		5-7			Aer.	Vib.		Aer.	Vib.
Vib.	Vib.	Vib.	Aer.	Aer.		Vib.	Aer.	Vib.	Aer.		10.2788	9.83885		10.2095	9.32222
5.25888	5.02735	5.26951	3.29004	4.13033		5.4183	2.04139	4.85431	2.8451		10.3385	9.8451		10.179	9.34242
5.30103	4.61805	4.32222	4.25527	4.64836		5.8657	1.39794	5.48001	2.43933		10.3243	9.95904		10.0719	9
5.04336	4.63347	4.79934	3.25527	3.62839		5.66087	1.65321	4.73239	1.30103
4.78176	4.14613	4.57978	4.20412	3.5966		5.5611	0.69897	4.93952	2.13033
4.94939	5.50174	4.85431	3.42325	3.69897		5.06258	1.39794	5.18041	1.69897
5.13033	4.98227	4.65801	3.66276	4.66745		4.87506	3.77815	5.03941	4.19033
4.94694	4.64836	4.75967	3.80277	4.53782		5.61909	2.14613
5.45102	5.25042	4.91116	3.39794	2.40654		5.85733	2.77815
5.30535	5.44091	4.81624	4.04139	4.46982		4.98	3
5.09167	5.14302	4.74036	4.16137			5.33244	1.30103
5.38202	4.25527
5.36173	5.03543
5.273	5.04336
4.96614	4.38917
5.33345	5.07555
5.17754	5.3793
5.52763	5.13033
4.86923	4.92428
4.96379	5.22272
5.13033	5.23553
3.96848	5.65992
5.34341	5.03543
4.16137	4.33244
4.83251	4.5563
3.66276	4.07918
5.08814	3.55023
4.74429	4.8921
4.34242	4.52505
4.57978	5.12548
3.30103	5.233

## Sheet: S2 Fig
S2 Figure
Fish 1						Fish 2						Fish 3						Fish 4
box (micron)	data mean	data std dev	simulation mean	simulation std dev		box (micron)	data mean	data std dev	simulation mean	simulation std dev		box (micron)	data mean	data std dev	simulation mean	simulation std dev		box (micron)	data mean	data std dev	simulation mean	simulation std dev
0	0.0048	0.0189989	0.0288	0.0524839		0	0.00511111	0.0103542	0.0275556	0.0249681		0	0.004	0.00894427	0.0288	0.0228596		0	0.00175	0.00637868	0.0145	0.0177412
0.5	0.0568	0.0652822	0.036	0.0497996		0.5	0.01	0.017033	0.0331111	0.0246446		0.5	0.0112	0.0145107	0.0334	0.0263901		0.5	0.00675	0.0131601	0.02325	0.0240455
1	0.1528	0.107982	0.0264	0.046723		1	0.0237778	0.0209066	0.0308889	0.0234957		1	0.0316	0.0246868	0.0374	0.0272257		1	0.0135	0.0159765	0.01925	0.0214636
1.5	0.1944	0.106886	0.0352	0.0497289		1.5	0.0384444	0.0273712	0.0342222	0.0252239		1.5	0.0428	0.0293966	0.0396	0.0312384		1.5	0.0315	0.0268375	0.015	0.0190394
2	0.1456	0.103926	0.0264	0.0424151		2	0.0413333	0.0299827	0.0337778	0.028714		2	0.043	0.0265895	0.0378	0.0284106		2	0.05275	0.0338923	0.02175	0.0211113
2.5	0.096	0.0939787	0.0248	0.0475916		2.5	0.0595556	0.0314081	0.0348889	0.0267138		2.5	0.0426	0.0279507	0.0366	0.0259314		2.5	0.06175	0.0373254	0.0225	0.0248747
3	0.0512	0.0683708	0.0352	0.0622974		3	0.066	0.0350597	0.0337778	0.0244404		3	0.0404	0.0297966	0.0418	0.0284387		3	0.06275	0.041306	0.022	0.0212955
3.5	0.032	0.0505964	0.0288	0.0473557		3.5	0.0475556	0.0296515	0.0288889	0.022771		3.5	0.0358	0.0258139	0.033	0.0228692		3.5	0.0445	0.0325154	0.021	0.0222823
4	0.0288	0.0473557	0.0328	0.0507165		4	0.0346667	0.0261657	0.0268889	0.0239949		4	0.0304	0.0247354	0.0292	0.0233957		4	0.03525	0.0296005	0.0225	0.024367
4.5	0.036	0.0569912	0.0344	0.0568563		4.5	0.0353333	0.0308072	0.034	0.0287097		4.5	0.037	0.027037	0.0328	0.0247419		4.5	0.02575	0.0246107	0.01875	0.0219018
5	0.0192	0.0377274	0.0272	0.044138		5	0.0315556	0.0270674	0.0288889	0.0263874		5	0.0232	0.0191249	0.0308	0.0250472		5	0.0235	0.0211601	0.019	0.0209523
5.5	0.0192	0.0377274	0.028	0.0484974		5.5	0.026	0.0217857	0.0306667	0.0260636		5.5	0.0298	0.0269065	0.0302	0.0258449		5.5	0.021	0.0249299	0.0155	0.0189671
6	0.0256	0.0436422	0.0248	0.0489179		6	0.032	0.0252044	0.03	0.0269201		6	0.0308	0.0255218	0.0306	0.0244057		6	0.01825	0.0199546	0.01675	0.0176971
6.5	0.0264	0.046723	0.0384	0.0536418		6.5	0.0284444	0.0241559	0.0266667	0.0237268		6.5	0.025	0.0237276	0.0254	0.0187307		6.5	0.02	0.0215058	0.019	0.0190788
7	0.0152	0.0333611	0.028	0.0510686		7	0.032	0.0259762	0.0311111	0.0253372		7	0.0276	0.0218687	0.025	0.0175214		7	0.016	0.0188812	0.02025	0.0217069
7.5	0.0344	0.0483388	0.0416	0.0582189		7.5	0.0275556	0.0259382	0.0257778	0.0207799		7.5	0.024	0.0234947	0.028	0.0244949		7.5	0.0195	0.0233399	0.01725	0.0192662
8	0.02	0.0364417	0.0328	0.0507165		8	0.0193333	0.0176817	0.0248889	0.0191885		8	0.0204	0.0189694	0.0272	0.0256936		8	0.02025	0.0228295	0.01875	0.0224653
8.5	0.0224	0.0453678	0.0344	0.0496451		8.5	0.0242222	0.0239537	0.0293333	0.0230683		8.5	0.0222	0.0215212	0.0208	0.0203804		8.5	0.0165	0.0224221	0.01675	0.0229279
9	0.0296	0.0475378	0.028	0.0457821		9	0.0228889	0.0216493	0.0268889	0.0250027		9	0.025	0.0214243	0.0254	0.024796		9	0.01925	0.0189918	0.01825	0.0214636
9.5	0.0248	0.0448214	0.0328	0.045389		9.5	0.0222222	0.0222222	0.0253333	0.0203719		9.5	0.022	0.0190788	0.029	0.0223383		9.5	0.0195	0.0230705	0.018	0.0226605
10	0.02	0.0381576	0.028	0.0457821		10	0.0193333	0.0207644	0.0282222	0.0256962		10	0.0194	0.0196886	0.0238	0.0186965		10	0.01825	0.0186598	0.01475	0.0177112
10.5	0.0216	0.040564	0.0296	0.043311		10.5	0.0195556	0.0209125	0.0266667	0.0213148		10.5	0.0208	0.0195796	0.0214	0.0194433		10.5	0.017	0.0176352	0.01425	0.0184577
11	0.0296	0.0488655	0.0336	0.0468939		11	0.0208889	0.0232687	0.0255556	0.0227439		11	0.017	0.0188414	0.0214	0.0194433		11	0.01275	0.0174982	0.01675	0.0180468
11.5	0.0184	0.0372752	0.0216	0.0436055		11.5	0.0175556	0.0181339	0.0191111	0.0196312		11.5	0.0224	0.0208384	0.0222	0.019369		11.5	0.018	0.0180555	0.01325	0.0188597
12	0.028	0.0457821	0.0336	0.0641797		12	0.0217778	0.0210772	0.0197778	0.0205829		12	0.0194	0.0175397	0.0178	0.0189515		12	0.01625	0.0198037	0.01625	0.0213234
12.5	0.0136	0.0340447	0.0304	0.0463448		12.5	0.0184444	0.01694	0.0184444	0.0180685		12.5	0.0254	0.024796	0.0192	0.01853		12.5	0.0175	0.0198431	0.0145	0.0200562
13	0.0184	0.040564	0.0272	0.0469485		13	0.0213333	0.0219809	0.0206667	0.0206691		13	0.0208	0.0205757	0.0184	0.0189061		13	0.0165	0.0191115	0.01425	0.019447
13.5	0.0256	0.0450848	0.0472	0.0610259		13.5	0.0168889	0.0194034	0.0197778	0.0188287		13.5	0.0258	0.0228552	0.0168	0.0193329		13.5	0.015	0.0209165	0.01425	0.0174123
14	0.0232	0.0442466	0.0328	0.0531804		14	0.0217778	0.0206032	0.0168889	0.0180862		14	0.0182	0.0185677	0.016	0.0189737		14	0.01325	0.0163764	0.013	0.0198368
14.5	0.0224	0.0393223	0.0264	0.0424151		14.5	0.0157778	0.0164189	0.016	0.0183465		14.5	0.0164	0.0181945	0.0168	0.0173712		14.5	0.01475	0.0203393	0.01825	0.0172681
15	0.0136	0.0321098	0.0184	0.040564		15	0.0153333	0.0187761	0.0188889	0.0194682		15	0.016	0.0176635	0.013	0.0160935		15	0.012	0.0191964	0.01475	0.0180607
15.5	0.0176	0.0446569	0.0272	0.0455649		15.5	0.0215556	0.0218762	0.016	0.0186137		15.5	0.019	0.0200749	0.0146	0.0180787		15.5	0.01325	0.0155945	0.01575	0.0202037
16	0.0256	0.0450848	0.0344	0.0545586		16	0.0191111	0.0224477	0.0168889	0.0186243		16	0.0154	0.0138145	0.0154	0.0157111		16	0.01625	0.0191621	0.01525	0.0205837
16.5	0.0304	0.0449426	0.0312	0.0491789		16.5	0.0124444	0.0164264	0.0157778	0.0189333		16.5	0.0116	0.0162923	0.012	0.0146969		16.5	0.01325	0.0171227	0.0125	0.0188746
17	0.0144	0.0398075	0.0296	0.0461719		17	0.0151111	0.0185605	0.018	0.019295		17	0.0128	0.0142885	0.0128	0.0166181		17	0.0125	0.0198431	0.01175	0.0178378
17.5	0.02	0.0397995	0.0248	0.0448214		17.5	0.0131111	0.0151029	0.0186667	0.0242864		17.5	0.011	0.0153297	0.0116	0.014472		17.5	0.01325	0.0178378	0.0115	0.0159765
18	0.032	0.0493153	0.0304	0.0463448		18	0.0133333	0.0147406	0.0171111	0.0195896		18	0.013	0.015843	0.0108	0.0142604		18	0.01075	0.0151059	0.0145	0.0184323
18.5	0.0264	0.0453325	0.0192	0.0359911		18.5	0.0113333	0.0173547	0.01	0.0161398		18.5	0.0144	0.0172232	0.0118	0.0152565		18.5	0.01	0.015	0.01425	0.0181159
19	0.0168	0.0380232	0.0304	0.049029		19	0.0122222	0.0145297	0.0111111	0.0155556		19	0.0138	0.0161728	0.0094	0.0131011		19	0.012	0.0198368	0.01475	0.0200297
19.5	0.0296	0.043311	0.0248	0.0418684		19.5	0.0104444	0.0170562	0.00888889	0.015396		19.5	0.011	0.0136748	0.008	0.0129615		19.5	0.01275	0.0167686	0.01175	0.0155945
20	0.0256	0.0450848	0.0272	0.0455649		20	0.00933333	0.0144632	0.00844444	0.0132516		20	0.0102	0.014831	0.0076	0.0115862		20	0.0085	0.0150914	0.0115	0.0163631
20.5	0.0272	0.0455649	0.0304	0.0477058		20.5	0.00555556	0.0105993	0.00511111	0.0103542		20.5	0.0088	0.0124322	0.0082	0.0123596		20.5	0.0065	0.013048	0.00875	0.0155624
21	0.0232	0.0483917	0.028	0.0510686		21	0.00466667	0.00958136	0.00755556	0.0122605		21	0.0086	0.0142141	0.0068	0.0124		21	0.00525	0.0113441	0.01125	0.0163459
21.5	0.0256	0.0421502	0.0432	0.0581529		21.5	0.002	0.00635959	0.00555556	0.0114934		21.5	0.009	0.0124499	0.0088	0.0121062		21.5	0.007	0.0146116	0.0115	0.0167407
22	0.016	0.0339411	0.028	0.0471593		22	0.00333333	0.00909484	0.004	0.00962507		22	0.0102	0.0134149	0.005	0.00994987		22	0.00675	0.0126763	0.01275	0.0174982
22.5	0.0192	0.0377274	0.0264	0.0424151		22.5	0.002	0.00635959	0.00177778	0.00602874		22.5	0.009	0.0130767	0.0058	0.0106939		22.5	0.0045	0.0102347	0.01125	0.0159589
23	0.0208	0.0432592	0.0304	0.055171		23	0.00111111	0.00484322	0.00133333	0.00527749		23	0.0056	0.011342	0.0052	0.0111786		23	0.008	0.0136382	0.00975	0.0140957
23.5	0.0176	0.0384999	0.0288	0.0486884		23.5	0.002	0.00635959	0.00155556	0.00648265		23.5	0.0066	0.0113331	0.003	0.00866025		23.5	0.00675	0.0121732	0.009	0.0134722
24	0.0096	0.0259969	0.0208	0.0432592		24	0.00222222	0.00666667	0.00155556	0.00648265		24	0.0034	0.00751266	0.0032	0.00785875		24	0.006	0.0132853	0.01075	0.0212882
24.5	0.0144	0.038166	0.0256	0.0450848		24.5	0.000666667	0.00379083	0.00111111	0.00484322		24.5	0.0032	0.00785875	0.0032	0.00733212		24.5	0.0045	0.0102347	0.00625	0.0134048
25	0.016	0.0375233	0.024	0.0383667		25	0.00133333	0.00527749	0.00133333	0.00614234		25	0.0028	0.007494	0.0014	0.00510294		25	0.00525	0.0113441	0.0105	0.017022
25.5	0.012	0.0327414	0.0376	0.0486029		25.5	0	0	0.000444444	0.00311111		25.5	0.0028	0.0084947	0.001	0.0043589		25.5	0.00725	0.0138271	0.007	0.0146116
26	0.0136	0.0300506	0.0208	0.0417536		26	0.000444444	0.00311111	0.000222222	0.00221108		26	0.0024	0.00649923	0.001	0.0043589		26	0.0035	0.00867468	0.01125	0.0163459
26.5	0.0128	0.031435	0.0264	0.0438981		26.5	0	0	0	0		26.5	0.0014	0.00510294	0.0014	0.00510294		26.5	0.0045	0.0102347	0.01175	0.0185253
27	0.0152	0.0313841	0.0272	0.0411359		27	0	0	0	0		27	0.001	0.0043589	0.0006	0.00341174		27	0.00425	0.011211	0.00825	0.0141664
27.5	0.0208	0.0401915	0.0224	0.0439345		27.5	0	0	0	0		27.5	0.0008	0.00391918	0.0008	0.00391918		27.5	0.00675	0.0121732	0.00925	0.0144287
28	0.0112	0.027759	0.0176	0.0401278		28	0	0	0	0		28	0.0008	0.00391918	0.0008	0.00391918		28	0.00575	0.011099	0.01	0.0145774
28.5	0.0216	0.0436055	0.0232	0.0442466		28.5	0	0	0	0		28.5	0.0008	0.00391918	0.0002	0.00198997		28.5	0.00375	0.00960143	0.00675	0.0131601
29	0.0248	0.0418684	0.0208	0.0417536		29	0	0	0	0		29	0.0002	0.00198997	0	0		29	0.00175	0.00729298	0.00725	0.0118822
29.5	0.0216	0.0436055	0.0256	0.0436422		29.5	0	0	0	0		29.5	0	0	0	0		29.5	0.00275	0.00782224	0.0075	0.0129904
30	0.012	0.0307246	0.0224	0.0409175		30	0	0	0	0		30	0	0	0	0		30	0.0035	0.0093675	0.008	0.0131719
30.5	0.0104	0.0291863	0.0184	0.0389543		30.5	0	0	0	0		30.5	0	0	0	0		30.5	0.0035	0.0100125	0.005	0.0136931
31	0.0104	0.0269043	0.0168	0.0344929		31	0	0	0	0		31	0	0	0	0		31	0.00375	0.00960143	0.009	0.0143701
31.5	0.0096	0.0283521	0.0224	0.0424528		31.5	0	0	0	0		31.5	0	0	0	0		31.5	0.003	0.00886002	0.0055	0.0115
32	0.008	0.024	0.0168	0.0380232		32	0	0	0	0		32	0	0	0	0		32	0.0035	0.0093675	0.00625	0.0129301
32.5	0.0032	0.0156767	0.0128	0.031435		32.5	0	0	0	0		32.5	0	0	0	0		32.5	0.00475	0.00980752	0.00725	0.0128914
33	0.0112	0.029976	0.0144	0.0327512		33	0	0	0	0		33	0	0	0	0		33	0.0025	0.0075	0.008	0.0145258
33.5	0.0056	0.0204118	0.0144	0.0327512		33.5	0	0	0	0		33.5	0	0	0	0		33.5	0.00225	0.00798044	0.00675	0.0121732
34	0.0072	0.0228945	0.0216	0.0421122		34	0	0	0	0		34	0	0	0	0		34	0.005	0.0106066	0.008	0.014089
34.5	0.0152	0.0369995	0.02	0.0364417		34.5	0	0	0	0		34.5	0	0	0	0		34.5	0.00475	0.0130839	0.00675	0.0126763
35	0.0144	0.0327512	0.0088	0.0250312		35	0	0	0	0		35	0	0	0	0		35	0.0035	0.0093675	0.00425	0.010639
35.5	0.0072	0.0228945	0.0048	0.0221124		35.5	0	0	0	0		35.5	0	0	0	0		35.5	0.00275	0.00782224	0.006	0.0146287
36	0.0072	0.0255374	0.0088	0.0250312		36	0	0	0	0		36	0	0	0	0		36	0.00275	0.00858414	0.0045	0.0108282
36.5	0.0024	0.013647	0.0104	0.0291863		36.5	0	0	0	0		36.5	0	0	0	0		36.5	0.003	0.00812404	0.005	0.0111803
37	0.0032	0.0156767	0.0072	0.0228945		37	0	0	0	0		37	0	0	0	0		37	0.0025	0.00829156	0.00625	0.0134048
37.5	0.0024	0.013647	0.0096	0.0283521		37.5	0	0	0	0		37.5	0	0	0	0		37.5	0.0025	0.0075	0.00525	0.0113441
38	0.0008	0.0079599	0.008	0.024		38	0	0	0	0		38	0	0	0	0		38	0.00275	0.00782224	0.00575	0.0116485
38.5	0.0056	0.0233375	0.0048	0.0189989		38.5	0	0	0	0		38.5	0	0	0	0		38.5	0.003	0.00886002	0.00275	0.00858414
39	0.0048	0.0248387	0.0016	0.0112		39	0	0	0	0		39	0	0	0	0		39	0.003	0.0101735	0.0035	0.00867468
39.5	0.0024	0.013647	0.0008	0.0079599		39.5	0	0	0	0		39.5	0	0	0	0		39.5	0.00275	0.00782224	0.00525	0.0113441
40	0.0024	0.013647	0.0048	0.0189989		40	0	0	0	0		40	0	0	0	0		40	0.0015	0.00593717	0.00375	0.00960143
40.5	0.0016	0.0112	0.004	0.0174356		40.5	0	0	0	0		40.5	0	0	0	0		40.5	0.001	0.00489898	0.00225	0.00715454
41	0.0016	0.0112	0.0056	0.0204118		41	0	0	0	0		41	0	0	0	0		41	0.002	0.00678233	0.00425	0.011211
41.5	0	0	0.0008	0.0079599		41.5	0	0	0	0		41.5	0	0	0	0		41.5	0.00325	0.00840759	0.0055	0.010943
42	0	0	0	0		42	0	0	0	0		42	0	0	0	0		42	0.00125	0.00544862	0.002	0.00678233
42.5	0	0	0	0		42.5	0	0	0	0		42.5	0	0	0	0		42.5	0.00025	0.00248747	0.002	0.00678233
43	0	0	0	0		43	0	0	0	0		43	0	0	0	0		43	0.001	0.00489898	0.001	0.00489898
43.5	0	0	0	0		43.5	0	0	0	0		43.5	0	0	0	0		43.5	0.00025	0.00248747	0.001	0.00489898
44	0	0	0	0		44	0	0	0	0		44	0	0	0	0		44	0	0	0.00025	0.00248747
44.5	0	0	0	0		44.5	0	0	0	0		44.5	0	0	0	0		44.5	0	0	0.00025	0.00248747
45	0	0	0	0		45	0	0	0	0		45	0	0	0	0		45	0	0	0	0
45.5	0	0	0	0		45.5	0	0	0	0		45.5	0	0	0	0		45.5	0	0	0.00025	0.00248747
46	0	0	0	0		46	0	0	0	0		46	0	0	0	0		46	0	0	0	0
46.5	0	0	0	0		46.5	0	0	0	0		46.5	0	0	0	0		46.5	0	0	0	0
47	0	0	0	0		47	0	0	0	0		47	0	0	0	0		47	0	0	0	0
47.5	0	0	0	0		47.5	0	0	0	0		47.5	0	0	0	0		47.5	0	0	0	0
48	0	0	0	0		48	0	0	0	0		48	0	0	0	0		48	0	0	0	0
48.5	0	0	0	0		48.5	0	0	0	0		48.5	0	0	0	0		48.5	0	0	0	0
49	0	0	0	0		49	0	0	0	0		49	0	0	0	0		49	0	0	0	0
49.5	0	0	0	0		49.5	0	0	0	0		49.5	0	0	0	0		49.5	0	0	0	0
50	0	0	0	0		50	0	0	0	0		50	0	0	0	0		50	0	0	0	0

## Sheet: S3 Fig
S3A Figure																											S3B Figure
Abundances were recorded every 20min																											Abundances were recorded every 20min
Sample 1		Sample 2		Sample 3		Sample 4		Sample 5		Sample 6		Sample 7		Sample 8		Sample 9		Sample 10		Sample 11		Sample 12		Sample 13			Sample 1	Sample 2	Sample 3	Sample 4	Sample 5	Sample 6	Sample 7	Sample 8	Sample 9	Sample 10
Aer.	Vib.	Aer.	Vib.	Aer.	Vib.	Aer.	Vib.	Aer.	Vib.	Aer.	Vib.	Aer.	Vib.	Aer.	Vib.	Aer.	Vib.	Aer.	Vib.	Aer.	Vib.	Aer.	Vib.	Aer.	Vib.		Aer.	Aer.	Aer.	Aer.	Aer.	Aer.	Aer.	Aer.	Aer.	Aer.
3.8198	0.69897	0.80591	0.60206	2.9826	1	5.08	1.3802	4.3288	2.7627	4.4094	1.959	4.7446	1.6812	4.0253	1.5051	3.6325	1.3617	3.8406	3.0048	4.4168	3.0461	2.8928	2.8837	1.8747	2.8675		5.8248	5.569	1.7345	5.7433	4.3694	4.0016	1.9912	4.8829	3.3734	3.8457
3.6827	1	2.4099	0.8451	2.6279	0.77815	5.1366	1.3222	3.64	2.7686	3.5842	1.7709	4.4969	1.1761	3.9756	1.3222	4.0963	1.1461	3.851	3.1694	4.3695	3.1196	3.2137	2.9299	1.9876	2.9309		6.0718	5.8555	2.1757	4.339	4.3608	4.2751	2.0526	4.8507	3.3989	3.7818
3.6203	0.47712	1.5475	0.8451	2.4664	1.2041	5.0983	1.2304	3.644	2.786	4.2345	1.6902	4.4609	1.1761	3.9076	1.2553	3.5189	1.0792	3.8224	3.1729	4.3777	3.0924	3.202	2.8567	2.1806	2.9042		6.0315	5.8612	2.3246	4.3123	4.3444	4.2156	1.8945	4.794	3.4022	3.8122
3.5805	0.77815	1.6919	0.8451	2.685	1.2041	5.0435	1.5798	3.5377	2.7033	4.2238	1.301	4.4516	1.3979	3.8522	1.9777	4.041	0.90309	3.8926	3.1383	3.9723	3.1903	3.0793	2.7966	2.7075	2.9605		5.7239	5.793	2.1629	4.4563	4.3627	4.2034	1.9627	4.7647	3.4058	3.8309
3.4047	0.90309	1.8001	0.8451	2.6383	1.3802	5.1018	1.4472	3.8188	2.6675	4.183	1.3979	4.3521	2.0492	3.7959	1.8865	4.0958	1.2553	3.9066	3.1658	3.1074	3.1793	3.3939	2.8681	3.1297	2.9894		5.9005	5.7384	2.3566	4.5398	4.247	4.0254	1.9321	4.6946	2.9769	3.8637
3.0858	0.8451	1.9431	0.47712	2.8333	1.4624	5.027	1.6902	4.0253	2.7101	4.0654	1.3979	3.5119	1.9685	3.7721	1.7634	3.8091	1.0792	3.8967	3.1872	3.3617	3.1903	3.1198	2.8357	3.0785	2.9638		5.6583	5.6003	2.4841	4.7063	3.7233	2.1012	1.9248	4.6643	3.2844	3.8434
3.1964	1.4624	2.5169	0.90309	2.9555	1.6128	5.1274	1.8751	4.1309	2.7738	3.3568	2.0531	3.6502	2.0128	3.768	1.9031	3.3916	1.3424	3.9023	3.1767	3.385	3.2543	3.1855	2.4564	3.0655	3.0249		5.6744	5.6637	2.398	4.8246	3.5846	1.9921	1.9849	4.4904	3.271	3.8851
3.3893	1.7924	2.3045	0.8451	3.1811	1.5911	5.186	1.8451	3.9982	2.8254	3.8741	2.1271	1.7502	1.9731	3.7181	2	3.7368	1.4472	3.9356	3.2183	3.4421	3.2725	3.1081	2.8261	3.265	3.0538		5.6207	5.5271	2.4668	4.949	3.5756	2.2946	1.7246	4.4752	3.3341	3.8941
3.211	1.7782	2.2524	0.95424	3.0056	1.7559	5.191	2.0492	3.6223	2.6425	3.8679	2.1461	1.4779	1.8692	3.6922	2.0334	2.9965	1.699	3.907	3.1912	3.4267	3.1691	3.244	2.8048	3.4411	2.9741		5.7488	5.5895	2.5445	5.0795	3.4438	1.7495	1.7466	4.0399	3.3493	3.9135
3.2303	2.0899	3.2031	1.0414	2.9568	1.7709	5.2156	2.1614	3.8359	2.8182	3.7691	2.0374	1.9179	1.6902	3.7413	2.1761	1.9451	1.7559	3.9234	3.2572	3.5679	3.1392	2.3125	2.837	3.2048	2.9036		5.6022	5.6795	2.8658	5.1347	3.4531	1.6523	2.0029	4.0897	3.3	3.9315
3.3077	2.017	3.4417	1.3617	2.7442	1.9494	5.3311	2.2923	3.7354	2.8537	3.5879	2.5682	2.0333	1.8633	3.6989	2.2601	1.1874	1.6721	3.8185	3.286	3.4691	3.1498	2.2857	2.8319	3.6709	2.8633		5.6209	5.5504	2.9803	5.2	3.5097	1.6283	1.8762	4.0944	3.3673	3.8039
3.346	2.1584	3.3311	1.4624	2.8844	1.8261	5.3177	2.3962	4.0113	2.9299	3.68	2.5855	1.5359	1.9031	2.6733	2.4983	0.79908	1.8062	4.0388	3.301	3.4306	3.1723	2.8669	2.7566	3.5726	2.776		5.7885	5.5877	2.7033	5.2663	3.4641	1.6193	1.4493	4.1557	3.3813	3.9073
3.3904	2.29	3.4762	1.7324	2.8229	1.959	5.3971	2.617	3.8484	2.9566	3.4816	2.5391	1.4155	1.8921	1.9872	2.4564	1.4678	1.8451	3.9885	3.2629	3.4993	3.1265	2.7431	2.7973	3.5338	2.8567		5.6855	5.5598	2.6525	5.2697	3.4896	1.1789	1.1327	4.1646	3.3948	3.8726
3.4748	2.5658	3.3324	1.7404	2.5742	1.9685	5.4285	2.8102	3.5661	2.8549	3.3206	2.6096	0.61424	1.9685	1.509	2.5587	1.3399	1.8451	3.9847	3.2702	3.4176	3.1072	2.4127	2.8169	3.5326	2.8585		5.9414	5.875	2.2936	5.3703	3.4703	1.875	1.2484	4.2158	3.4758	3.91
3.5594	2.7267	3.7969	1.9243	2.4417	2.0492	5.3006	2.9562	2.9322	2.9345	3.5652	2.5877	0.70812	1.8325	1.9113	2.8129	1.0837	2.0294	3.9925	3.3369	3.5412	3.1261	2.3979	2.8089	3.8086	2.8537		5.7807	5.6225	1.8368	5.3622	3.4534	1.8838	1.5113	4.2137	3.3592	3.934
3.075	2.7966	3.8943	1.9494	2.4864	2.2405	5.3446	2.9165	3.0605	2.8987	2.9256	2.5514	0.45283	2.0531	1.5873	2.7202	0.37632	2.1461	3.9963	3.4317	3.5916	3.1679	2.8344	2.7882	3.7951	2.8904		5.8574	5.5478	1.9811	5.425	3.5803	2.1531	1.5402	4.2365	3.4116	3.9515
3.2974	2.8254	4.1619	2.1206	2.503	2.1644	5.2841	2.9777	3.5476	3.0402	3.5743	2.4713	0.89566	2.1038	1.4753	2.7042	0.21209	2.179	4.021	3.4166	3.6974	3.1793	2.9671	2.8615	3.888	2.8971		5.7719	5.4464	1.8132	5.4271	3.5024	2.235	1.459	4.285	3.6195	3.9294
3.24	2.828	3.9337	2.1271	2.5653	2.3655	5.3537	3.0993	3.1532	3.1232	3.4922	2.4518			1.5212	2.8075	0.35886	2.1847	3.9925	3.4577	3.5882	3.1673	2.9275	2.8463	3.9886	2.7551		5.7815	5.4275	1.6884	5.3855	3.5904	2.2839	1.4283	4.3013	3.4362	3.972
3.0176	3.0039	4.1959	2.179	2.6412	2.4579	5.3552	3.192	3.2819	3.1345	3.3466	2.5729			1.4316	2.993	0.46836	2.2405	3.963	3.4824	3.6448	3.159	3.0373	2.7868	4.0192	2.6232		5.8246	5.4653	2.8879	5.2367	3.561	2.4052	1.1519	4.3709	3.4989	3.9983
3.1638	3.0382	4.1487	1.7924	2.7247	2.2878	5.2383	3.239	3.3878	3.0693	3.333	2.6395			1.4216	3.0241	0.74034	2.3502	3.9528	3.5417	3.5577	3.0473	3.0277	2.8837	4.0536	2.8525		5.8503	5.7465	3.2261	5.1383	3.6862	2.4767	0.83898	4.3526	3.4418	4.0537
3.3008	3.0099	3.1884	2.0453	2.7482	2.5159	3.3638	3.0839	3.3209	2.9638	3.0354	2.6928			1.3455	2.9768	0.94307	2.4914	3.9503	3.5371	3.7153	3.0035	2.4738	2.8645	4.1324	2.8241		5.8763	5.8316	2.2842	5.1823	3.665	2.3782	1.239	4.3583	2.9853	4.0456
3.2749	3.098	3.574	1.9638	2.8253	2.7767	3.0502	3.152	3.461	3.1901	2.9432	2.5966			1.4796	3.0175	0.89628	2.4742	4.0189	3.5954	3.7574	2.9345	NaN	2.9926	4.1431	2.7716		5.7815	5.8299	3.3296	5.5014	3.7039	2.5268	1.2929	4.4044	3.4355	4.0494
3.296	3.1126	3.1461	1.7634	2.9251	2.5658	3.4277	3.1787	3.1939	3.2038	2.6671	2.6599			1.5423	3.0983	1.3029	2.534	4.0399	3.6743	3.6998	2.9238	NaN	3.0402	4.1679	2.9934		5.7647	5.312	2.1953	5.0609	3.7566	3.0941	1.2193	4.4453	2.9568	4.0833
3.1663	3.2335	4.5829	2.017	3.062	2.7566	3.5829	3.2333	3.2763	3.1587	2.8253	2.6665			1.4595	3.0103	1.2	2.7118	4.0345	3.8498	3.7848	2.8982	NaN	3.0542	4.2636	2.8189		6.0641	5.839	2.718	5.0224	3.8305	3.1902	1.0078	4.4695	2.3975	4.0464
3.1357	3.3002	4.6304	2.3962	1.9439	2.7243	3.7593	2.9694	3.3549	3.2143	2.5803	2.6454			1.7147	3.0741	1.3411	2.7042	4.1561	3.7381	3.8115	2.847	3.2329	3.0438	4.1956	2.5809		6.356	5.8531	3.3185	5.1817	3.8848	3.3903	1.1096	4.4585	2.7354	4.0556
3.2426	3.2485	3.4822	2.6493	2.0746	2.6201	3.8632	3.1575	3.245	3.1953	2.7612	2.7185			1.5577	3.0924	1.432	2.8382	4.1057	3.345	3.8653	2.9069	3.3111	2.9722	4.1644	2.5821		6.2338		1.674	5.0243		3.5599	0.34503	4.5262	1.2825	4.0328
3.0738	3.3122	3.6425	2.7218	2.258	2.8306	3.8405	3.1632	3.4708	3.2294	2.4265	2.7185			1.5811	3.0682	1.1331	2.7292	4.1398	3.2261	3.8322	2.9854	3.3178	3.1649	4.1504	2.5353		6.4418		1.6722	5.041		3.6185	0.52555	4.5196	2.5921	3.9717
3.1845	3.3408	3.5624	2.8987	2.2828	2.8791	3.9918	3.1711	3.7591	3.2512	2.3435	2.6946			1.3342	3.0839	1.2102	2.9143	4.0713	3.092	3.8241	2.9538	3.339	3.0453	4.1092	2.3139		6.3901		1.8374			3.6122	0.84608	4.5686	2.3631	3.4944
2.6215	3.3908	3.429	2.8338	2.4182	2.8338	4.0773	3.2047	3.8388	3.3139	2.3627	2.6955			1.4608	3.0766	1.2317	2.9243	4.1393	3.0806	3.8833	2.842	3.3453	2.9773	4.0655	2.0899		6.4934		1.8854			3.6389		4.2826	1.6275	3.584
2.7275	3.3707	4.8114	2.9703	2.5245	2.7235	4.047	3.1526	3.8899	3.2804	1.9814	2.8055			1.5493	3.1189	1.4937	3.0013	4.0811	3.5296	3.9833	2.8762	3.3166	2.9983	3.8644	2.0864		6.4226		2.0132			3.5754		4.5544	1.8864	3.652
2.8523	3.3251	4.8185	2.9175	2.5765	2.616	4.0915	3.1664	3.7744	3.2079	2.2132	2.9186			1.6279	3.137	2.0648	3.0199	4.1026	3.7275	3.9848	2.9745	3.3686	2.9805	4.0205	2.0969		6.3464		2.1258			3.6455		4.5914	2.4164	3.5231
3.0014	3.4064	4.8259	2.9722	2.6331	2.6893	3.9863	3.2477	4.0403	3.3041	2.1888	2.939			1.5416	3.1069	1.5927	3.0917	4.0646	3.7509	4.0024	2.8506	3.2758	2.8998		1.9138		6.2648		2.1314			3.7313		4.5943	2.5471	3.4472
3.1692	3.432	1.0319	3.1248	2.6908	2.7559	4.0883	3.2672	3.2703	3.2617	2.0706	2.9294			1.3533	3.0652	2.3411	2.9952	4.1581	3.724	3.7396	2.9117	3.3488	3.0099		1.8388		6.3915		2.2284			3.7703		4.6111	1.1143	3.3941
2.8995	3.4414	0.88689	3.0896	2.7497	2.7316	4.1189	3.2504	3.3394	3.1926	2.1442	3.0588			1.3898	3.0607	2.731	2.7574	4.2366	3.7373	2.5878	2.9325	3.3641	2.9961		2.0414		6.302		2.3384			3.6487		4.596	0.99853	3.9097
3.0872	3.3824	0.47088	3.1014	2.787	2.5999	4.2575	3.3467	3.4374	3.2154	2.0701	3.143			1.3544	3.0607	2.4465	2.842	4.2997	3.7002	2.5929	2.8156	3.3912	2.9736		2.143		6.2834		2.442			3.7093		4.6349	0.84959
3.1528	3.3713	0.60538	3.2122	2.8605	2.6928	4.3212	3.2435	3.3623	3.1629	2.1382	3.159			1.4214	3.0004	2.9843	0.47712	4.331	3.5553			3.4425	3.0722		2.3909		6.7218		2.7428			3.5773		4.5731	0.18883
3.2253	3.4045	0.43025	3.1998	2.4142	2.7839	4.2386	3.303	3.0088	3.1129	2.0683	3.1278			1.4624	3.0228	2.85	0.30103	4.3771	3.5721			3.4822	3.0306		2.243		6.3706		2.6217			3.4449		4.578	0.34561
3.3332	3.4419	0.048134	3.231	2.5822	2.8451	4.3242	3.1608	3.387	3.2665	2.4124	3.1212			1.7896	3.0043	2.7864	0.60206	4.4291	3.5681			3.7177	3.05		2.2304		6.6474		2.9427			3.755		4.6173	0.20632
3.089	3.4643	0.032475	3.1981	2.7881	2.8096	4.2926	3.2011	3.5182	3.3733	2.7517	3.1723					2.9615	0.30103	4.4553	3.3115			3.489	2.9538		2.0253		6.7719		3.0711			3.7734		4.4609	0.91705
3.304	3.4183	0.023601	3.2555	1.9527	2.7993	4.2881	3.2119	3.541	3.3469	2.8847	3.2101					2.7436	0.60206	4.4753	3.5056			3.5312	2.8882		2.0453		6.5889		3.1625			2.9176		4.4206	1.1736
3.4012	3.4682	0.011961	3.3164	1.6565	2.7135	4.3923	3.2292	2.7139	3.2497	2.7008	3.2312					2.9821	0.30103	4.5085	3.4481			3.4771	2.9759		1.9294									4.4261	1.7445
3.3204	3.4163	0.19892	3.3489	1.3649	2.8627	4.2964	3.1682	2.6326	3.0874	2.576	3.2853					2.8721	0.30103	4.4632	3.486			3.4792	2.945		2.0969									4.3886	1.5609
3.4288	3.4376	0.32919	3.3345		2.8075	4.0775	3.1402	2.489	3.1565	2.6925	3.2688					2.9187	0.30103	4.5147	3.248			3.5839	3.0496		1.9956									4.3943
								2.4339	3.0824	2.7614	3.2815					2.9865	0.30103	4.5365	3.5123			3.5189			2.0043									4.464
								2.6035	3.0715	1.9843	3.2651					3.0092	0.30103	4.5191	3.477			3.5906			1.9731									4.3558
								2.6984	3.1449	2.9132	3.3025					3.0377	0.47712	4.5055	3.4481			3.5097			1.9345									4.5085
								2.7446	3.0637	2.9876	3.2669					3.0046	0.60206																	4.5405
								2.7581	2.989	3.0555	3.2487					3.1008	0.47712																	4.6113
								2.7611	3.0853
								2.7303	3.0245

## Sheet: S4 Fig
S4A Figure					S4B Figure
Period of gut motility (seconds)					Amplitude/median GF Amplitude
GF	Aeromonas	Vibrio	Aer.+Vibrio		GF	Aeromonas	Vibrio	Aer.+Vibrio
25.6	31.5077	31.5077	25.6		0.756489	1.46053	0.790658	1.97602
27.3067	31.5077	29.2571	45.5111		0.0527608	1.19171	0.258203	0.248729
29.2571	27.3067	37.2364	27.3067		1.54553	4.81294	1.44022	0.135799
29.2571	25.6	29.2571	24.0941		1.18744	0.540772	0.579989	8.21324
29.2571	29.2571	31.5077	27.3067		1.53535	0.62424	0.834568	0.308631
25.6	31.5077	29.2571	27.3067		1.00662	0.789058	4.09043	0.337498
34.1333	31.5077	27.3067	20.48		0.459499	0.416881	2.70631	0.171683
27.3067	27.3067	27.3067	31.5077		0.99338	2.11385	5.42885	0.995045
68.2667	31.5077	29.2571	81.92		1.26959	1.0497	2.40558	1.00784
24.0941	24.0941	27.3067			2.72158	0.913013	0.465166
22.7556		29.2571			0.87487		0.763728
25.6					1.35696
27.3067					7.91033
29.2571					0.16045
27.3067					0.850953
34.1333					0.196047
37.2364					1

## Sheet: S5 Fig
S5 Figure
Panel A: Vibrio spatial distribution											Panel B: Aeromonas spatial distribution
Monoassociation					Challenge						Monoassociation					Challenge
Position (micron)	Mean Prob density (1/micron)	Std Dev Prob Density (UB)	Std Dev Prob Density (LB)		Position (micron)	Mean Prob density (1/micron)	Std Dev Prob Density (UB)	Std Dev Prob Density (LB)			Position (micron)	Mean Prob density (1/micron)	Std Dev Prob Density (UB)	Std Dev Prob Density (LB)		Position (micron)	Mean Prob density (1/micron)	Std Dev Prob Density (UB)	Std Dev Prob Density (LB)
5	0.000156575	8.59e-06	0.000156575		5	0	0	0			5	0	0	0		5	0	0	0
10	0.000603351	0.000398178	0.000461871		10	0.00166083	0.00197439	0.000401715			10	0	0	0		10	0	0	0
15	0.000846055	0.000655868	0.000562297		15	0.00234894	0.002747	0.000720567			15	0	0	0		15	0	0	0
20	0.00113412	0.00093748	0.000691077		20	0.00303667	0.0033037	0.00106959			20	6.87e-06	6.87e-06	6.87e-06		20	3.43e-05	3.43e-05	3.43e-05
25	0.00150735	0.00123196	0.000917841		25	0.00362729	0.00373652	0.00131216			25	0	0	0		25	0	0	0
30	0.00188742	0.0015305	0.00109545		30	0.00412756	0.00407281	0.00142881			30	5.96e-06	5.96e-06	5.96e-06		30	2.98e-05	2.98e-05	2.98e-05
35	0.00239444	0.00168155	0.00131744		35	0.00458505	0.0045713	0.00142722			35	5.68e-06	5.68e-06	5.68e-06		35	2.84e-05	2.84e-05	2.84e-05
40	0.00299829	0.00177321	0.001398		40	0.0050386	0.00482342	0.00133356			40	5.76e-05	5.76e-05	5.76e-05		40	0.000288038	0.000288038	0.000288038
45	0.00361994	0.00168534	0.00140886		45	0.0055239	0.00519559	0.00115322			45	8.59e-05	5.47e-05	8.59e-05		45	0.000429308	0.000273536	0.000429308
50	0.0041688	0.00159824	0.00148643		50	0.0059409	0.00560962	0.000941753			50	2.6e-08	2.6e-08	2.6e-08		50	1.3e-07	1.3e-07	1.3e-07
55	0.00462447	0.00144174	0.00134839		55	0.00619577	0.00589146	0.000793705			55	4.92e-06	4.92e-06	4.92e-06		55	2.46e-05	2.46e-05	2.46e-05
60	0.00516662	0.00165801	0.00132		60	0.00635465	0.00637078	0.000876998			60	2.38e-05	4.6e-06	2.38e-05		60	0.000119006	2.3e-05	0.000119006
65	0.00559162	0.00161239	0.00131457		65	0.00640505	0.00671813	0.000955332			65	5.71e-05	5.17e-06	5.71e-05		65	0.00028571	2.58e-05	0.00028571
70	0.0059285	0.00117318	0.00117916		70	0.00642656	0.00718196	0.000902669			70	5.98e-05	2.31e-05	5.98e-05		70	0.000299184	0.000115545	0.000299184
75	0.00618508	0.00124152	0.000679125		75	0.00641398	0.00718702	0.000932087			75	9.62e-05	3.18e-05	9.62e-05		75	0.000480753	0.00015898	0.000480753
80	0.00650347	0.00108932	0.000606158		80	0.00646514	0.00664094	0.000895984			80	0.00018867	1.82e-05	0.00018867		80	0.000943349	9.12e-05	0.000943349
85	0.00708376	0.00113215	0.00056408		85	0.00654034	0.00745729	0.000583736			85	0.000258484	8.81e-05	0.000258484		85	0.00129242	0.000440275	0.00129242
90	0.00757053	0.000880113	0.000443543		90	0.00615479	0.00669111	0.000665566			90	0.000310534	0.00016851	0.000310534		90	0.00155267	0.00084255	0.00155267
95	0.0078643	0.000708709	0.000690515		95	0.00584766	0.00614165	0.0004641			95	0.00040899	0.000189301	0.00040899		95	0.00204495	0.000946504	0.00204495
100	0.00800207	0.000483793	0.00102514		100	0.00562882	0.00598867	0.000392179			100	0.000547903	0.000291019	0.000547903		100	0.00273951	0.00145509	0.00273951
105	0.00780904	0.000631496	0.00080883		105	0.00536696	0.0059392	0.000563738			105	0.000663049	0.000113451	0.000663049		105	0.00331524	0.000567253	0.00331524
110	0.00733167	0.000277863	0.000518403		110	0.00538751	0.00616578	0.000728359			110	0.000826804	0.000345545	0.000826804		110	0.00413402	0.00172772	0.00413402
115	0.00686883	0.000639636	0.000896794		115	0.00522017	0.00595073	0.000634898			115	0.000939865	0.000373254	0.000939865		115	0.00469933	0.00186627	0.00469933
120	0.00642711	0.000787916	0.00101831		120	0.0049936	0.00580332	0.00051067			120	0.00127659	0.000600498	0.00127659		120	0.00638297	0.00300249	0.00638297
125	0.00596782	0.00105015	0.00110083		125	0.00476445	0.00560324	0.000421353			125	0.00167946	0.000345751	0.00167946		125	0.00839732	0.00172876	0.00839732
130	0.00572952	0.000711982	0.000975169		130	0.0046242	0.00554253	0.000694281			130	0.00189191	3.18e-06	0.00189191		130	0.00945957	1.59e-05	0.00945957
135	0.00534074	0.000870469	0.000882097		135	0.00431629	0.00504554	0.00065487			135	0.00186047	5.81e-05	0.00186047		135	0.00930234	0.000290419	0.00930234
140	0.00494147	0.00103277	0.000604874		140	0.0041153	0.00493295	0.000442299			140	0.00189379	0.000333449	0.00189379		140	0.00946896	0.00166724	0.00946896
145	0.0046611	0.00117941	0.000509367		145	0.00395159	0.00480765	0.000255477			145	0.00190028	8.38e-05	0.00190028		145	0.00950141	0.000418957	0.00950141
150	0.00440082	0.00123774	0.000614271		150	0.00373289	0.00465495	0.000546959			150	0.0018599	1.1e-05	0.001759		150	0.00929948	5.48e-05	0.008795
155	0.00402392	0.0014194	0.000689983		155	0.00345658	0.0042223	0.000613722			155	0.00187051	0.000327105	0.00187051		155	0.00935256	0.00163552	0.00935256
160	0.00371307	0.00139508	0.000766328		160	0.00328186	0.00413032	0.00047442			160	0.00190326	0.00163203	0.00190326		160	0.00951632	0.00816014	0.00951632
165	0.00347887	0.00128605	0.000737555		165	0.00299831	0.00363967	0.000193578			165	0.00190843	0.0017979	0.00190843		165	0.00954213	0.00898951	0.00954213
170	0.00322334	0.00146866	0.000563664		170	0.00284849	0.0034434	0.000181245			170	0.00160733	0.000743996	0.00160733		170	0.00803664	0.00371998	0.00803664
175	0.00300005	0.00145373	0.000464814		175	0.00271398	0.00336916	0.000252867			175	0.00161861	0.000292206	0.00161861		175	0.00809304	0.00146103	0.00809304
180	0.00279871	0.00129879	0.000512083		180	0.00257999	0.00335446	6.59e-05			180	0.0017557	0.000192564	0.0017557		180	0.00877849	0.00096282	0.00877849
185	0.00259205	0.00104556	0.00071351		185	0.00242421	0.00323679	0.000231006			185	0.00170078	0.000597395	0.00170078		185	0.00850392	0.00298698	0.00850392
190	0.00237616	0.000694255	0.000875787		190	0.00212682	0.00276915	0.00025376			190	0.00152932	0.00108328	0.00152932		190	0.00764658	0.00541641	0.00764658
195	0.00218637	0.000501506	0.000935778		195	0.00193486	0.00242637	0.000238472			195	0.00137704	0.000796954	0.00137704		195	0.00688521	0.00398477	0.00688521
200	0.00201201	0.000576535	0.000889042		200	0.00181139	0.00212175	0.000105739			200	0.00140581	0.001696	0.00140581		200	0.00702907	0.00848001	0.00702907
205	0.00185886	0.000630333	0.000788329		205	0.00174539	0.00203063	7.59e-05			205	0.0015221	0.00149024	0.0015221		205	0.00761048	0.00745121	0.00761048
210	0.00168161	0.000630978	0.000639184		210	0.00164547	0.00203967	0.000210367			210	0.00158006	0.000797264	0.00158006		210	0.0079003	0.00398632	0.0079003
215	0.0015277	0.000522058	0.000559315		215	0.00157211	0.00209794	0.000472356			215	0.00147986	0.000747553	0.00147986		215	0.00739932	0.00373777	0.00739932
220	0.00132318	0.000513163	0.000492536		220	0.00136734	0.00199025	0.000605736			220	0.00136863	0.000961701	0.00136863		220	0.00684315	0.00480851	0.00684315
225	0.00113078	0.000472529	0.000403723		225	0.00120984	0.00178482	0.000669435			225	0.00114347	0.00147717	0.00111506		225	0.00571734	0.00738584	0.00557532
230	0.000959632	0.000424476	0.000327948		230	0.00115205	0.00175117	0.000730911			230	0.0010878	0.00171687	0.0010878		230	0.005439	0.00858437	0.005439
235	0.000839037	0.000361212	0.000271937		235	0.00111198	0.00159251	0.000680455			235	0.000993921	0.0014105	0.000993921		235	0.0049696	0.00705248	0.0049696
240	0.000775877	0.000339695	0.000250036		240	0.00111359	0.00125349	0.000534437			240	0.000997984	0.00108096	0.000884365		240	0.00498992	0.00540482	0.00442182
245	0.000729656	0.000284377	0.000280631		245	0.00108395	0.00125694	0.000688159			245	0.000933478	0.000973022	0.000923288		245	0.00466739	0.00486511	0.00461644
250	0.000649411	0.000121732	0.000310184		250	0.00106201	0.00125501	0.000682941			250	0.00082981	0.000966152	0.000796724		250	0.00414905	0.00483076	0.00398362
255	0.000512434	0.000216012	0.000285493		255	0.000923453	0.00112735	0.000555011			255	0.0011624	0.000606234	0.00113399		255	0.00581199	0.00303117	0.00566996
260	0.00040086	0.000191583	0.000274676		260	0.000769625	0.000998157	0.000474201			260	0.00105645	0.000823594	0.000971237		260	0.00528225	0.00411797	0.00485618
265	0.000328601	0.00016231	0.000240113		265	0.000680036	0.000947628	0.000377013			265	0.00112586	0.000754018	0.000944952		265	0.00562928	0.00377009	0.00472476
270	0.000308236	0.000105801	0.000211673		270	0.000622921	0.000903387	0.000316004			270	0.00079346	0.000275263	0.00079346		270	0.0039673	0.00137632	0.0039673
275	0.00029838	7.35e-05	0.000166316		275	0.000590252	0.000826707	0.000254921			275	0.000714397	0.000313139	0.000608984		275	0.00357199	0.00156569	0.00304492
280	0.000264566	4.5e-05	0.000155488		280	0.000534047	0.000789441	0.000277001			280	0.000546076	0.00048146	0.000443809		280	0.00273038	0.0024073	0.00221904
285	0.000230242	6.44e-05	0.000166292		285	0.000501036	0.000789655	0.000328501			285	0.000494443	0.000686465	0.000391733		285	0.00247221	0.00343233	0.00195866
290	0.000200339	4.45e-05	0.000176482		290	0.000490529	0.000789339	0.000345118			290	0.000562996	0.000545302	0.000562996		290	0.00281498	0.00272651	0.00281498
295	0.000180448	2.02e-05	0.000116498		295	0.000457362	0.000748922	0.000309666			295	0.000629909	0.000395788	0.000629909		295	0.00314955	0.00197894	0.00314955
300	0.00015178	5.49e-05	7.64e-05		300	0.000388683	0.000634056	0.000237358			300	0.000412925	0.000459406	0.000412925		300	0.00206463	0.00229703	0.00206463
305	0.000127095	7.83e-05	8.45e-05		305	0.00034207	0.000563864	0.000180876			305	0.000296398	3.95e-05	0.000296398		305	0.00148199	0.000197569	0.00148199
310	0.000125824	8.08e-05	7.63e-05		310	0.00031516	0.000494413	0.000168343			310	0.000227693	3.04e-05	0.000227693		310	0.00113846	0.000151901	0.00113846
315	0.000140288	0.000108281	9.77e-05		315	0.000288331	0.000434697	0.000158918			315	0.000208165	0.000231214	0.000208165		315	0.00104082	0.00115607	0.00104082
320	0.000154398	0.000134719	0.000130183		320	0.00026638	0.000371277	0.000169065			320	0.000231659	7.79e-05	0.000222191		320	0.0011583	0.000389726	0.00111095
325	0.000146462	0.000107413	0.000143433		325	0.000231207	0.000346708	0.000177804			325	0.000146388	6.1e-05	0.000146388		325	0.000731939	0.000305042	0.000731939
330	0.000146001	4.07e-05	0.000145577		330	0.000219669	0.000351204	0.000192631			330	0.000222541	0.000124587	0.0002011		330	0.00111271	0.000622937	0.0010055
335	0.000134891	3.12e-05	0.000134891		335	0.000244593	0.000431456	0.00022171			335	0.000199323	0.000144609	0.000199323		335	0.000996615	0.000723043	0.000996615
340	0.000143113	2.69e-05	0.000142689		340	0.000255335	0.000386765	0.00023018			340	0.000197542	8.32e-05	0.000197542		340	0.000987709	0.000415792	0.000987709
345	0.000138315	5.67e-05	0.000137211		345	0.000231549	0.00031112	0.000199965			345	0.000422885	1.65e-05	0.000391703		345	0.00211443	8.25e-05	0.00195851
350	0.000138488	6.48e-05	0.000135911		350	0.000196904	0.000261567	0.000142837			350	0.000273368	1.84e-05	0.00024629		350	0.00136684	9.21e-05	0.00123145
355	0.000133773	5.44e-05	0.000132753		355	0.000198851	0.000268133	0.000115908			355	0.000188438	5.56e-05	0.000168678		355	0.000942188	0.000278061	0.000843388
360	0.000131228	3.87e-05	0.000128684		360	0.000200323	0.000315111	7.97e-05			360	0.00021369	5.99e-05	0.000151381		360	0.00106845	0.000299586	0.000756907
365	0.000130473	6.72e-06	0.000126375		365	0.000180054	0.000247788	7.86e-05			365	0.000149362	0.000169056	0.000145805		365	0.000746809	0.000845282	0.000729025
370	0.000129279	2.21e-05	0.000123247		370	0.000161634	0.000217014	5.23e-05			370	0.000313426	7.91e-05	0.000272315		370	0.00156713	0.000395546	0.00136158
375	0.000136789	4.41e-05	0.000133368		375	0.000153279	0.000214645	8.14e-05			375	0.000147153	0.00016666	0.000147153		375	0.000735764	0.000833299	0.000735764
380	0.000151053	5.17e-05	0.000146786		380	0.000136857	0.000201551	0.000100952			380	0.000265374	6.78e-05	0.00018016		380	0.00132687	0.000338801	0.000900798
385	0.000167066	5.21e-05	0.000148695		385	0.00013261	0.000188951	0.000108469			385	0.000256283	9.94e-05	0.000199473		385	0.00128141	0.000496819	0.000997366
390	0.000183002	3.66e-05	0.000157404		390	0.000141301	0.000201844	0.000127357			390	0.000233628	9.93e-05	0.000148414		390	0.00116814	0.000496311	0.000742069
395	0.000178253	3.28e-05	0.000145435		395	0.000147346	0.000232774	0.000134896			395	0.000284835	0.000176774	0.00022793		395	0.00142418	0.000883872	0.00113965
400	0.000152059	4.25e-06	0.000124117		400	0.000138871	0.000252835	0.00013089			400	0.000330264	0.000105076	0.000257892		400	0.00165132	0.00052538	0.00128946
405	0.000139119	7.37e-05	0.000110731		405	0.000141981	0.000264777	0.000118742			405	0.000374733	0.000233089	0.00023737		405	0.00187367	0.00116545	0.00118685
410	0.00013775	5.16e-05	9.56e-05		410	0.000151749	0.000256541	0.000121799			410	0.000665784	0.000908262	0.000489892		410	0.00332892	0.00454131	0.00244946
415	0.000148019	3.63e-05	0.000118814		415	0.000162118	0.000263975	0.000131332			415	0.000827162	0.00108422	0.000643057		415	0.00413581	0.00542108	0.00321528
420	0.000130196	6.24e-06	9.17e-05		420	0.000177326	0.000311512	0.000120676			420	0.00111227	0.000597477	0.00091132		420	0.00556134	0.00298739	0.0045566
425	0.000145507	1.12e-06	0.000105786		425	0.000173269	0.000314231	0.000148453			425	0.00116951	0.000340191	0.000971696		425	0.00584753	0.00170096	0.00485848
430	0.000133008	1.09e-05	9.26e-05		430	0.000157527	0.000313712	0.000139112			430	0.00174506	0.00114318	0.00133402		430	0.00872531	0.00571589	0.00667013
435	0.000141434	5.52e-06	0.00010128		435	0.000145558	0.000302227	0.000126035			435	0.00236649	0.00082907	0.00184787		435	0.0118324	0.00414535	0.00923937
440	0.000137574	2.9e-05	0.000117057		440	0.000146947	0.000296704	0.000130385			440	0.00272525	0.000719861	0.00250545		440	0.0136262	0.00359931	0.0125273
445	0.000135943	2.78e-05	0.000103674		445	0.000138799	0.000276736	0.000125069			445	0.00265274	0.000383966	0.00237046		445	0.0132637	0.00191983	0.0118523
450	0.000121928	5.45e-05	8.73e-05		450	0.000133815	0.000250989	0.000122159			450	0.00300128	0.000423603	0.00279281		450	0.0150064	0.00211801	0.013964
455	0.000115005	4.93e-05	7.24e-05		455	0.00013792	0.000242631	0.000126039			455	0.00260702	0.00123069	0.00226665		455	0.0130351	0.00615342	0.0113332
460	0.000116092	5.49e-05	9.48e-05		460	0.000134545	0.000261654	0.000127563			460	0.00231118	0.00133736	0.00173843		460	0.0115559	0.00668679	0.00869213
465	0.000114328	6.16e-05	9.3e-05		465	0.000140134	0.000296319	0.00013261			465	0.00223449	0.00107828	0.00179939		465	0.0111725	0.00539142	0.00899695
470	0.000117573	4.37e-05	9.63e-05		470	0.000139363	0.000281215	0.00013463			470	0.00212656	0.00108037	0.00175874		470	0.0106328	0.00540185	0.00879373
475	0.000104462	5.05e-05	8.31e-05		475	0.000128592	0.000236182	0.000124948			475	0.00255849	0.00124987	0.00243724		475	0.0127925	0.00624934	0.0121862
480	8.75e-05	5.72e-05	7.93e-05		480	0.000123436	0.000204863	0.000120331			480	0.00284099	0.00264652	0.00225788		480	0.014205	0.0132326	0.0112894
485	8.83e-05	3.08e-05	4.86e-05		485	0.00010577	0.000161673	0.000105565			485	0.00366899	0.00296872	0.00324789		485	0.0183449	0.0148436	0.0162395
490	7.43e-05	2.42e-05	5.65e-05		490	9.74e-05	0.000129418	9.74e-05			490	0.00409543	0.00196043	0.00352297		490	0.0204771	0.00980214	0.0176149
495	6.19e-05	3.1e-05	5.52e-05		495	9.25e-05	0.000105822	9.25e-05			495	0.00395293	0.00177624	0.00346455		495	0.0197647	0.0088812	0.0173228
500	6.59e-05	2.56e-05	4.73e-05		500	8.79e-05	9.16e-05	8.75e-05			500	0.00389159	0.00183627	0.00299833		500	0.019458	0.00918136	0.0149916
505	6.12e-05	1.32e-05	5.83e-05		505	7.95e-05	7e-05	7.86e-05			505	0.00416246	0.0013553	0.00321573		505	0.0208123	0.00677651	0.0160786
510	4.83e-05	9.02e-07	4.5e-05		510	6.7e-05	5.01e-05	6.6e-05			510	0.00471416	0.000325822	0.0035727		510	0.0235708	0.00162911	0.0178635
515	3.91e-05	6.9e-06	3.77e-05		515	6.06e-05	6.72e-05	6.02e-05			515	0.00595039	0.00229762	0.00479472		515	0.029752	0.0114881	0.0239736
520	2.99e-05	2.79e-06	2.91e-05		520	4.93e-05	5.4e-05	4.83e-05			520	0.00644524	0.00213294	0.00542508		520	0.0322262	0.0106647	0.0271254
525	2.92e-05	1.01e-06	2.75e-05		525	4.95e-05	4.01e-05	4.83e-05			525	0.00647526	0.00399285	0.00558115		525	0.0323763	0.0199642	0.0279057
530	2.77e-05	3.03e-06	2.77e-05		530	4.65e-05	3.47e-05	4.51e-05			530	0.00616641	0.00527941	0.00534368		530	0.0308321	0.026397	0.0267184
535	2.84e-05	1.14e-05	2.76e-05		535	4.81e-05	2.96e-05	4.77e-05			535	0.006127	0.0035529	0.00535635		535	0.030635	0.0177645	0.0267818
540	2.46e-05	5.44e-06	2.34e-05		540	4.99e-05	2.27e-05	4.99e-05			540	0.00666278	0.0104799	0.00633184		540	0.0333139	0.0523995	0.0316592
545	2.37e-05	9.19e-06	2.2e-05		545	4.44e-05	2.6e-05	4.36e-05			545	0.00727948	0.00861344	0.0069467		545	0.0363974	0.0430672	0.0347335
550	1.83e-05	5.87e-06	1.79e-05		550	3.98e-05	4.23e-05	3.9e-05			550	0.00661161	0.00554278	0.00609784		550	0.033058	0.0277139	0.0304892
555	1.7e-05	5.32e-06	1.7e-05		555	3.1e-05	3.17e-05	3.1e-05			555	0.00482247	0.00336317	0.00444227		555	0.0241124	0.0168159	0.0222113
560	1.61e-05	4.76e-06	1.53e-05		560	2.3e-05	1.25e-05	2.3e-05			560	0.00397829	0.00149378	0.00369957		560	0.0198915	0.0074689	0.0184979
565	1.45e-05	4.36e-06	1.45e-05		565	2.72e-05	2.92e-05	2.72e-05			565	0.00359309	0.000200085	0.00331421		565	0.0179654	0.00100043	0.0165711
570	1.46e-05	8.54e-06	1.46e-05		570	2.65e-05	4.7e-05	2.65e-05			570	0.00308544	0.000425626	0.00285371		570	0.0154272	0.00212813	0.0142685
575	1.25e-05	2.96e-06	1.21e-05		575	2.82e-05	5.42e-05	2.82e-05			575	0.00167452	9.92e-05	0.00149033		575	0.00837262	0.000495972	0.00745166
580	1.25e-05	3.24e-06	1.25e-05		580	2.51e-05	4.81e-05	2.51e-05			580	0.000963989	9.71e-05	0.000775302		580	0.00481995	0.000485627	0.00387651
585	1.83e-05	1.23e-05	1.83e-05		585	2.11e-05	4.04e-05	2.11e-05			585	0.000716694	0.00035996	0.000539855		585	0.00358347	0.0017998	0.00269928
590	1.45e-05	8.01e-06	1.45e-05		590	1.98e-05	2.82e-05	1.98e-05			590	0.000600492	0.000467125	0.000598908		590	0.00300246	0.00233563	0.00299454
595	8.74e-06	4.12e-06	8.74e-06		595	9.57e-06	8.76e-06	9.57e-06			595	0.000611829	0.000115121	0.000595539		595	0.00305915	0.000575603	0.0029777
600	7.67e-06	1.47e-06	7.32e-06		600	5.83e-06	5.18e-06	5.83e-06			600	0.000629471	0.000289205	0.000582161		600	0.00314735	0.00144603	0.0029108
605	6.79e-06	2.89e-06	6.79e-06		605	3.44e-06	1.69e-06	3.44e-06			605	0.000511445	0.000260752	0.000497732		605	0.00255723	0.00130376	0.00248866
610	6.19e-06	1.56e-06	6.19e-06		610	2.66e-06	1.22e-06	2.66e-06			610	0.00031182	4.54e-05	0.000306749		610	0.0015591	0.000227154	0.00153374
615	7.25e-06	3.06e-06	7.25e-06		615	3.58e-06	3.04e-06	3.58e-06			615	0.000277833	0.000226187	0.00026736		615	0.00138917	0.00113094	0.0013368
620	8.31e-06	2.4e-07	8.31e-06		620	4.77e-06	1.21e-05	4.77e-06			620	0.000329403	0.000316402	0.000329403		620	0.00164701	0.00158201	0.00164701
625	1.02e-05	1.53e-06	1.02e-05		625	5.11e-06	1.12e-05	5.11e-06			625	0.000507884	8.45e-05	0.000507884		625	0.00253942	0.000422493	0.00253942
630	9.06e-06	3.67e-06	9.06e-06		630	7.02e-06	1.18e-05	7.02e-06			630	0.000379552	0.000374659	0.000379552		630	0.00189776	0.00187329	0.00189776
635	6.07e-06	2.82e-06	6.07e-06		635	5.9e-06	5.67e-06	5.9e-06			635	0.000253625	0.000210525	0.000253625		635	0.00126812	0.00105263	0.00126812
640	3.99e-06	2.13e-06	3.99e-06		640	1.04e-05	2.26e-05	1.04e-05			640	0.000238529	0.000161597	0.000238529		640	0.00119264	0.000807986	0.00119264
645	4.99e-06	2.01e-06	4.99e-06		645	1.47e-05	2.87e-05	1.47e-05			645	0.00022193	0.000164276	0.00022193		645	0.00110965	0.000821378	0.00110965
650	5.11e-06	1.7e-06	5.11e-06		650	1.01e-05	1.76e-05	1.01e-05			650	0.00037984	5e-05	0.00037984		650	0.0018992	0.000250107	0.0018992
655	6.59e-06	5.33e-07	6.59e-06		655	8.23e-06	1.24e-05	8.23e-06			655	0.000452652	5.68e-05	0.000452652		655	0.00226326	0.000284137	0.00226326
660	9.09e-06	6.97e-06	9.09e-06		660	1.33e-05	2.78e-05	1.33e-05			660	0.000406138	0.000297867	0.000406138		660	0.00203069	0.00148933	0.00203069
665	7.7e-06	5.64e-06	7.7e-06		665	1.09e-05	2e-05	1.09e-05			665	0.000453781	0.000234092	0.000453781		665	0.00226891	0.00117046	0.00226891
670	5.83e-06	4.33e-06	5.83e-06		670	7.5e-06	1.73e-05	7.5e-06			670	0.000460446	0.000324741	0.000460446		670	0.00230223	0.00162371	0.00230223
675	4.87e-06	8.29e-07	4.87e-06		675	5.87e-06	1.02e-05	5.27e-06			675	0.000506904	0.000332797	0.000506904		675	0.00253452	0.00166398	0.00253452
680	5.51e-06	5.02e-06	5.51e-06		680	5.7e-06	8.4e-06	5.41e-06			680	0.000458568	0.000309414	0.000458568		680	0.00229284	0.00154707	0.00229284
685	6.39e-06	1.12e-05	6.39e-06		685	6.91e-06	8.34e-06	6.87e-06			685	0.000287061	0.000287061	0.000287061		685	0.0014353	0.0014353	0.0014353
690	7.19e-06	1.48e-05	7.19e-06		690	4.9e-06	1.14e-05	4.9e-06			690	0.000153554	0.000153554	0.000153554		690	0.000767769	0.000767769	0.000767769
695	6.73e-06	8.8e-06	6.73e-06		695	5.99e-06	1.3e-05	5.99e-06			695	3.95e-05	1.24e-05	3.95e-05		695	0.000197487	6.2e-05	0.000197487
700	3.47e-06	3e-06	3.47e-06		700	7.31e-06	1.17e-05	7.31e-06			700	1.78e-05	9.22e-06	1.78e-05		700	8.91e-05	4.61e-05	8.91e-05
705	3.25e-06	4.01e-07	3.25e-06		705	5.16e-06	1.25e-05	5.16e-06			705	2.6e-05	3.09e-06	2.6e-05		705	0.000130087	1.54e-05	0.000130087
710	3.52e-06	2.09e-06	3.52e-06		710	4.68e-06	5.64e-06	4.68e-06			710	3.07e-05	6.04e-05	3.07e-05		710	0.000153467	0.000301883	0.000153467
715	2.25e-06	9.8e-07	2.25e-06		715	5.51e-06	1.53e-08	5.51e-06			715	4.84e-06	4.84e-06	4.84e-06		715	2.42e-05	2.42e-05	2.42e-05
720	2e-06	1.47e-06	2e-06		720	7.09e-06	2.35e-06	7.09e-06			720	1.78e-05	3.05e-06	1.78e-05		720	8.92e-05	1.52e-05	8.92e-05
725	1.25e-06	5.9e-07	1.25e-06		725	3.45e-06	4.16e-06	3.45e-06			725	1.66e-05	1.06e-05	1.66e-05		725	8.29e-05	5.31e-05	8.29e-05
730	7.65e-07	2.62e-07	7.65e-07		730	1.36e-06	2.74e-06	1.36e-06			730	1.4e-05	1.17e-05	1.4e-05		730	6.98e-05	5.86e-05	6.98e-05
735	7.23e-07	2.19e-07	7.23e-07		735	2.91e-06	2.34e-07	2.91e-06			735	3.19e-05	3.19e-05	3.19e-05		735	0.000159385	0.000159385	0.000159385
740	1.54e-06	9.35e-07	1.54e-06		740	1.12e-06	1.48e-06	1.12e-06			740	2.42e-05	2.42e-05	2.42e-05		740	0.000121158	0.000121158	0.000121158
745	2.26e-06	1.43e-06	2.26e-06		745	6.79e-07	1.2e-06	6.79e-07			745	0	0	0		745	0	0	0
750	2.11e-06	1.15e-06	2.11e-06		750	6.5e-07	4.6e-07	6.5e-07			750	0	0	0		750	0	0	0
755	2.53e-06	8.37e-07	2.53e-06		755	8.23e-07	8.23e-09	8.23e-07			755	0	0	0		755	0	0	0
760	3.17e-06	2.01e-06	3.17e-06		760	9.33e-07	1.92e-08	9.33e-07			760	0	0	0		760	0	0	0
765	4.68e-06	2.35e-06	4.68e-06		765	1.9e-06	4.22e-06	1.9e-06			765	0	0	0		765	0	0	0
770	3.49e-06	1.17e-06	3.49e-06		770	3.52e-06	6.22e-06	3.52e-06			770	0	0	0		770	0	0	0
775	4.11e-06	3.51e-06	4.11e-06		775	4.22e-06	7.89e-06	4.22e-06			775	0	0	0		775	0	0	0
780	3.36e-06	1.79e-06	3.36e-06		780	4.44e-06	2.23e-06	4.44e-06			780	1.04e-08	1.04e-08	1.04e-08		780	5.18e-08	5.18e-08	5.18e-08
785	2.8e-06	6.82e-07	2.8e-06		785	4.95e-06	1.85e-06	4.95e-06			785	5.38e-07	5.38e-07	5.38e-07		785	2.69e-06	2.69e-06	2.69e-06
790	2.82e-06	7.98e-07	2.82e-06		790	2.65e-06	3.51e-07	2.65e-06			790	8.23e-06	8.23e-06	8.23e-06		790	4.12e-05	4.12e-05	4.12e-05
795	1.61e-06	2.26e-06	1.61e-06		795	3.31e-06	6.72e-06	3.31e-06			795	3.85e-06	3.85e-06	3.85e-06		795	1.93e-05	1.93e-05	1.93e-05
800	1.02e-06	1.61e-07	1.02e-06		800	1.65e-06	1.46e-07	1.65e-06			800	0	0	0		800	0	0	0
805	6.09e-07	9.83e-07	6.09e-07		805	1.07e-06	1.07e-08	1.07e-06			805	0	0	0		805	0	0	0
810	4.62e-07	1.39e-07	4.62e-07		810	9.81e-07	5.26e-08	9.81e-07			810	5.49e-06	5.49e-06	5.49e-06		810	2.75e-05	2.75e-05	2.75e-05
815	3.13e-06	1.73e-06	3.13e-06		815	2.7e-06	7.14e-07	2.7e-06			815	1.79e-05	1.79e-05	1.79e-05		815	8.93e-05	8.93e-05	8.93e-05
820	7.54e-07	2.57e-07	7.54e-07		820	3.08e-06	3.08e-08	3.08e-06			820	2.26e-05	2.26e-05	2.26e-05		820	0.000112857	0.000112857	0.000112857
825	9.49e-07	5.81e-07	9.49e-07		825	3.02e-06	3.02e-08	3.02e-06			825	4.81e-05	4.81e-05	4.81e-05		825	0.000240452	0.000240452	0.000240452
830	1.48e-06	7.3e-07	1.48e-06		830	4.2e-06	4.2e-08	4.2e-06			830	5.51e-05	5.51e-05	5.51e-05		830	0.000275631	0.000275631	0.000275631
835	4.31e-06	4.06e-08	4.31e-06		835	3.52e-06	3.52e-08	3.52e-06			835	0.000124423	0.000124423	0.000124423		835	0.000622117	0.000622117	0.000622117
840	2.9e-06	1.82e-06	2.9e-06		840	3.56e-06	3.56e-08	3.56e-06			840	0.000141165	0.000141165	0.000141165		840	0.000705826	0.000705826	0.000705826
845	4.44e-06	3.17e-06	4.44e-06		845	3.96e-07	3.96e-09	3.96e-07			845	4.79e-05	4.79e-05	4.79e-05		845	0.000239488	0.000239488	0.000239488
850	4.58e-06	2.88e-06	4.58e-06		850	0	0	0			850	2.88e-05	2.88e-05	2.88e-05		850	0.000144016	0.000144016	0.000144016
855	3.04e-06	2.19e-06	3.04e-06		855	0	0	0			855	1.79e-05	1.79e-05	1.79e-05		855	8.94e-05	8.94e-05	8.94e-05
860	2.33e-06	8.7e-07	2.33e-06		860	0	0	0			860	1.91e-05	1.91e-05	1.91e-05		860	9.54e-05	9.53e-05	9.54e-05
865	2.55e-06	1.14e-07	2.55e-06		865	0	0	0			865	1.44e-05	1.28e-05	1.44e-05		865	7.2e-05	6.38e-05	7.2e-05
870	3.94e-06	2.14e-06	3.94e-06		870	2.03e-07	2.03e-09	2.03e-07			870	3.05e-06	3.05e-06	3.05e-06		870	1.52e-05	1.52e-05	1.52e-05
875	6.49e-06	4.26e-06	6.49e-06		875	1.78e-07	1.78e-09	1.78e-07			875	2.73e-06	2.73e-06	2.73e-06		875	1.36e-05	1.36e-05	1.36e-05
880	1.01e-05	6.1e-06	1.01e-05		880	1.94e-09	1.94e-11	1.94e-09			880	1.46e-07	1.46e-07	1.46e-07		880	7.29e-07	7.29e-07	7.29e-07
885	6.78e-06	5.07e-06	6.78e-06		885	1.33e-07	1.33e-09	1.33e-07			885	0	0	0		885	0	0	0
890	4.65e-06	3.45e-06	4.65e-06		890	3.52e-06	3.52e-08	3.52e-06			890	2.6e-07	2.6e-07	2.6e-07		890	1.3e-06	1.3e-06	1.3e-06
895	4.59e-06	1.9e-06	4.59e-06		895	7.14e-06	7.14e-08	7.14e-06			895	3.77e-06	3.77e-06	3.77e-06		895	1.89e-05	1.89e-05	1.89e-05
900	4.11e-06	3.21e-06	4.11e-06		900	5.28e-06	5.1e-08	5.28e-06			900	6.96e-07	6.96e-07	6.96e-07		900	3.48e-06	3.48e-06	3.48e-06
905	6.05e-06	3.93e-06	6.05e-06		905	3.58e-06	7.37e-06	3.58e-06			905	9.97e-07	9.97e-07	9.97e-07		905	4.99e-06	4.99e-06	4.99e-06
910	6.16e-06	5e-06	6.02e-06		910	5.72e-06	1.03e-05	5.72e-06			910	8.3e-06	8.3e-06	8.3e-06		910	4.15e-05	4.15e-05	4.15e-05
915	6.77e-06	5.77e-06	6.77e-06		915	3.25e-06	7.35e-06	3.25e-06			915	2.88e-05	2.88e-05	2.88e-05		915	0.000143885	0.000143885	0.000143885
920	6.66e-06	4.26e-06	6.66e-06		920	1.13e-06	2.26e-06	1.13e-06			920	0.000110528	0.000110528	0.000110528		920	0.000552642	0.000552642	0.000552642
925	4.21e-06	2.81e-06	4.21e-06		925	1.92e-06	4.1e-06	1.92e-06			925	0.00018148	0.00018148	0.00018148		925	0.0009074	0.0009074	0.0009074
930	5.03e-06	3.57e-06	5.03e-06		930	4.84e-07	3e-07	4.84e-07			930	0.000133724	0.000133724	0.000133724		930	0.00066862	0.00066862	0.00066862
935	6.9e-06	5.7e-06	6.9e-06		935	4.15e-07	4.15e-09	4.15e-07			935	3.87e-05	3.87e-05	3.87e-05		935	0.000193358	0.000193358	0.000193358
940	1.15e-05	8.48e-06	1.13e-05		940	1.23e-06	1.23e-08	1.23e-06			940	2.15e-05	2.15e-05	2.15e-05		940	0.000107315	0.000107315	0.000107315
945	2.76e-05	2e-05	2.76e-05		945	1.99e-06	4.73e-06	1.99e-06			945	2.77e-05	2.77e-05	2.77e-05		945	0.000138723	0.000138723	0.000138723
950	6.95e-05	5.99e-05	6.92e-05		950	2.6e-06	1.43e-06	2.6e-06			950	6.73e-05	6.73e-05	6.73e-05		950	0.000336335	0.000336335	0.000336335
955	7.15e-05	5.82e-05	7.1e-05		955	3.27e-06	3.27e-08	3.27e-06			955	7.07e-05	7.07e-05	7.07e-05		955	0.000353491	0.000353491	0.000353491
960	7.91e-05	6.58e-05	7.87e-05		960	1.64e-06	1.64e-08	1.64e-06			960	3.31e-05	3.31e-05	3.31e-05		960	0.00016547	0.00016547	0.00016547
965	0.000107254	7.65e-05	0.000107254		965	0	0	0			965	1.17e-05	1.17e-05	1.17e-05		965	5.83e-05	5.83e-05	5.83e-05
970	0.000159338	0.000141697	0.000158903		970	7.3e-07	7.3e-09	7.3e-07			970	5.65e-06	5.65e-06	5.65e-06		970	2.83e-05	2.83e-05	2.83e-05
975	0.000223247	0.000197679	0.00022266		975	2.53e-06	2.53e-08	2.53e-06			975	1.06e-05	1.06e-05	1.06e-05		975	5.28e-05	5.28e-05	5.28e-05
980	0.00019246	0.000165776	0.000191956		980	1.4e-06	1.04e-06	1.4e-06			980	1.13e-05	1.13e-05	1.13e-05		980	5.66e-05	5.66e-05	5.66e-05
985	0.000147612	0.000104311	0.000147188		985	6.75e-07	7.14e-07	6.75e-07			985	6.06e-06	6.06e-06	6.06e-06		985	3.03e-05	3.03e-05	3.03e-05
990	7.94e-05	2.17e-05	7.9e-05		990	9.54e-07	1.75e-06	9.54e-07			990	5.25e-06	5.25e-06	5.25e-06		990	2.63e-05	2.63e-05	2.63e-05
995	4.48e-05	3.27e-06	4.43e-05		995	1.02e-06	1.19e-06	1.02e-06			995	3.64e-06	3.64e-06	3.64e-06		995	1.82e-05	1.82e-05	1.82e-05
1000	4.65e-05	1.46e-05	4.58e-05		1000	2.33e-07	2.33e-09	2.33e-07			1000	1.38e-05	1.38e-05	1.38e-05		1000	6.88e-05	6.88e-05	6.88e-05
1005	7.23e-05	4.49e-05	7.23e-05		1005	1.46e-06	1.8e-06	1.46e-06			1005	1.55e-05	1.55e-05	1.55e-05		1005	7.76e-05	7.76e-05	7.76e-05
1010	7.59e-05	6.61e-05	7.54e-05		1010	1.36e-06	2.12e-06	1.36e-06			1010	2.52e-05	2.52e-05	2.52e-05		1010	0.000125861	0.000125861	0.000125861
1015	9.22e-05	6.27e-05	9.1e-05		1015	2.65e-06	5.87e-06	2.65e-06			1015	8.87e-06	8.87e-06	8.87e-06		1015	4.43e-05	4.43e-05	4.43e-05
1020	0.000112733	0.000105424	0.000111122		1020	9.01e-07	6.14e-07	9.01e-07			1020	6.59e-06	6.59e-06	6.59e-06		1020	3.29e-05	3.29e-05	3.29e-05
1025	0.000181244	0.000177285	0.000181026		1025	5.73e-07	8.37e-07	5.73e-07			1025	1.66e-05	2.74e-06	1.66e-05		1025	8.31e-05	1.37e-05	8.31e-05
1030	0.000306304	0.000292092	0.000305868		1030	1.24e-06	2.79e-06	1.24e-06			1030	9.57e-06	2.36e-06	9.57e-06		1030	4.79e-05	1.18e-05	4.79e-05
1035	0.000300783	0.00029452	0.000300359		1035	1.29e-06	2.75e-06	1.29e-06			1035	0	0	0		1035	0	0	0
1040	0.000304897	0.000299259	0.000304462		1040	7.51e-07	7.51e-09	7.51e-07			1040	0	0	0		1040	0	0	0
1045	0.000337845	0.000330401	0.000337627		1045	4.52e-07	4.52e-09	4.52e-07			1045	0	0	0		1045	0	0	0
1050	0.000452573	0.000447507	0.000452149		1050	7.1e-07	7.1e-09	7.1e-07			1050	1.63e-09	1.63e-09	1.63e-09		1050	8.14e-09	8.14e-09	8.14e-09
1055	0.000537404	0.000534777	0.000537404		1055	3.11e-06	4.32e-06	3.11e-06			1055	3.18e-08	3.18e-08	3.18e-08		1055	1.59e-07	1.59e-07	1.59e-07
1060	0.000764678	0.000761674	0.000764678		1060	2.58e-06	4.89e-07	2.58e-06			1060	8.62e-06	8.62e-06	8.62e-06		1060	4.31e-05	4.31e-05	4.31e-05
1065	0.000728991	0.000721233	0.000728991		1065	6.98e-08	6.98e-10	6.98e-08			1065	4.07e-06	4.07e-06	4.07e-06		1065	2.04e-05	2.04e-05	2.04e-05
1070	0.000236226	0.000231926	0.000236226		1070	0	0	0			1070	3.24e-06	3.24e-06	3.24e-06		1070	1.62e-05	1.62e-05	1.62e-05
1075	0.000145996	0.000134673	0.000145996		1075	1.1e-07	1.1e-09	1.1e-07			1075	5.58e-06	5.58e-06	5.58e-06		1075	2.79e-05	2.79e-05	2.79e-05
1080	3.93e-05	2.16e-05	3.93e-05		1080	1.01e-06	8.24e-07	1.01e-06			1080	4.9e-06	4.9e-06	4.9e-06		1080	2.45e-05	2.45e-05	2.45e-05
1085	1.65e-05	1.18e-05	1.65e-05		1085	3.06e-06	3.16e-06	3.06e-06			1085	4.76e-05	4.76e-05	4.76e-05		1085	0.000237818	0.000237818	0.000237818
1090	2.51e-05	1.48e-05	2.5e-05		1090	3.19e-06	1.81e-06	3.19e-06			1090	0.000237152	0.000216031	0.000237152		1090	0.00118576	0.00108015	0.00118576
1095	1.63e-05	2.58e-05	1.63e-05		1095	1.48e-06	1.03e-08	1.48e-06			1095	0.000580203	0.000475502	0.000580203		1095	0.00290101	0.00237751	0.00290101
1100	1.44e-05	1.34e-05	1.44e-05		1100	2.77e-06	5.56e-06	2.77e-06			1100	0.000296699	0.000196319	0.000296699		1100	0.00148349	0.000981595	0.00148349
1105	1.98e-05	7.28e-06	1.98e-05		1105	5.8e-06	1.49e-05	5.8e-06			1105	0.000196264	0.000188053	0.000196264		1105	0.00098132	0.000940264	0.00098132
1110	1.22e-05	6.36e-07	1.22e-05		1110	3.03e-06	4.47e-06	3.03e-06			1110	0.000646919	0.000646919	0.000646919		1110	0.0032346	0.0032346	0.0032346
1115	8.48e-06	3.67e-06	8.48e-06		1115	3.5e-06	2.62e-06	3.5e-06			1115	0.000559259	0.000559259	0.000559259		1115	0.00279629	0.00279629	0.00279629
1120	1.84e-05	1.35e-05	1.84e-05		1120	3.46e-06	3.46e-08	3.46e-06			1120	0.000371899	0.000371899	0.000371899		1120	0.0018595	0.0018595	0.0018595
1125	2.56e-05	1.03e-06	2.56e-05		1125	1.58e-06	3.13e-07	1.58e-06			1125	0.000148321	0.000148321	0.000148321		1125	0.000741604	0.000741604	0.000741604
1130	1.51e-05	2.65e-05	1.51e-05		1130	1.07e-06	1.07e-08	1.07e-06			1130	0.000460185	0.000460185	0.000460185		1130	0.00230093	0.00230093	0.00230093
1135	3.08e-05	1.57e-05	3.06e-05		1135	7.41e-07	1.65e-06	7.41e-07			1135	0.000162283	0.000162283	0.000162283		1135	0.000811416	0.000811416	0.000811416
1140	5.86e-05	4.75e-05	5.86e-05		1140	6.15e-07	8.02e-07	6.15e-07			1140	5.12e-05	5.12e-05	5.12e-05		1140	0.00025579	0.00025579	0.00025579
1145	6.3e-05	4.77e-05	6.27e-05		1145	3.32e-06	2.82e-06	3.32e-06			1145	0.000107403	0.000107403	0.000107403		1145	0.000537016	0.000537016	0.000537016
1150	6.44e-05	4.67e-05	6.29e-05		1150	5.48e-06	9.72e-06	5.48e-06			1150	0.000319356	0.000319356	0.000319356		1150	0.00159678	0.00159678	0.00159678
1155	5.67e-05	4.26e-05	5.67e-05		1155	1.71e-06	2.05e-07	1.71e-06			1155	0.000222001	0.000222001	0.000222001		1155	0.00111001	0.00111001	0.00111001
1160	2.57e-05	3.51e-06	2.57e-05		1160	6.57e-07	1.67e-07	6.57e-07			1160	0.000202321	0.000202321	0.000202321		1160	0.00101161	0.00101161	0.00101161
1165	5.18e-05	2.03e-05	5.13e-05		1165	4.86e-06	1.07e-05	4.86e-06			1165	0.000248221	0.000248221	0.000248221		1165	0.0012411	0.0012411	0.0012411
1170	7.65e-05	1.73e-05	7.56e-05		1170	3.71e-06	7.54e-06	3.71e-06			1170	0.000307809	0.000307809	0.000307809		1170	0.00153904	0.00153904	0.00153904
1175	4.83e-05	1.2e-05	4.77e-05		1175	1.59e-06	1.96e-06	1.59e-06			1175	0.000260954	0.000260954	0.000260954		1175	0.00130477	0.00130477	0.00130477
1180	4.54e-05	1.39e-05	4.43e-05		1180	4.35e-06	4.07e-07	4.35e-06			1180	8.69e-05	8.69e-05	8.69e-05		1180	0.0004346	0.0004346	0.0004346
1185	6.15e-05	1.87e-05	6.15e-05		1185	9.8e-06	9.8e-08	9.8e-06			1185	0.000126952	0.000126952	0.000126952		1185	0.000634758	0.000634758	0.000634758
1190	9.24e-05	7.28e-05	9.22e-05		1190	1.89e-05	1.89e-07	1.89e-05			1190	4.95e-05	4.95e-05	4.95e-05		1190	0.000247642	0.000247642	0.000247642
1195	9.5e-05	6.08e-05	9.47e-05		1195	5.01e-05	5.01e-07	5.01e-05			1195	0	0	0		1195	0	0	0
1200	8.85e-05	2.7e-05	8.85e-05		1200	8.1e-05	7.69e-07	8.1e-05			1200	0	0	0		1200	0	0	0
1205	9.8e-05	2.9e-05	9.8e-05		1205	9.74e-05	8.65e-06	9.74e-05			1205	0	0	0		1205	0	0	0
1210	0.00010134	4.29e-05	0.000101088		1210	7.62e-05	1.45e-05	7.62e-05			1210	0	0	0		1210	0	0	0
1215	8.94e-05	3.72e-05	8.94e-05		1215	3.09e-05	3.08e-07	3.09e-05			1215	0	0	0		1215	0	0	0
1220	5.38e-05	3.03e-05	5.36e-05		1220	3.39e-05	3.39e-07	3.39e-05			1220	0	0	0		1220	0	0	0
1225	7.09e-05	4.17e-05	7.09e-05		1225	5.85e-05	5.82e-07	5.85e-05			1225	0	0	0		1225	0	0	0
1230	9.32e-05	2.17e-05	9.31e-05		1230	6.32e-05	1.64e-07	6.32e-05			1230	0	0	0		1230	0	0	0
1235	8.77e-05	4.86e-05	8.74e-05		1235	6e-05	1.59e-05	6e-05			1235	0	0	0		1235	0	0	0
1240	0.000102602	4.09e-05	0.000102099		1240	4.56e-05	9.94e-06	4.56e-05			1240	0	0	0		1240	0	0	0
1245	0.000186014	1.23e-05	0.000185591		1245	3.18e-05	7.3e-06	3.18e-05			1245	0	0	0		1245	0	0	0
1250	0.000296626	5.61e-05	0.000296375		1250	4.19e-05	2.53e-05	4.19e-05			1250	0	0	0		1250	0	0	0
1255	0.000372115	0.0001576	0.000371612		1255	5.49e-05	4.56e-05	5.49e-05			1255	0	0	0		1255	0	0	0
1260	0.000261284	6.16e-05	0.000260781		1260	7.7e-05	5.67e-05	7.7e-05			1260	0	0	0		1260	0	0	0
1265	0.00013651	6.74e-05	0.00013595		1265	0.000121447	3.27e-05	0.000121447			1265	0	0	0		1265	0	0	0
1270	0.000118141	0.000114161	0.000117517		1270	0.000129158	3.99e-05	0.000129158			1270	0	0	0		1270	0	0	0
1275	8.94e-05	5.49e-05	8.92e-05		1275	0.000149424	5.43e-05	0.000149424			1275	0	0	0		1275	0	0	0
1280	7.9e-05	7.29e-05	7.9e-05		1280	0.000143668	3.71e-05	0.000143668			1280	0	0	0		1280	0	0	0
1285	9.35e-05	5.38e-05	9.35e-05		1285	0.000106088	1.84e-05	0.000106088			1285	0	0	0		1285	0	0	0
1290	0.000103132	1.78e-05	0.00010288		1290	6.35e-05	6.13e-05	6.35e-05			1290	0	0	0		1290	0	0	0
1295	0.000101196	3.36e-05	0.000101196		1295	5.55e-05	0.000127745	5.55e-05
1300	0.00010734	2.79e-05	0.00010734		1300	4.57e-05	8.1e-05	4.57e-05
1305	0.000114075	6.54e-05	0.000114075		1305	4.62e-05	6.56e-05	4.62e-05
1310	0.000107392	7.06e-05	0.000107392		1310	4.33e-05	5.11e-05	4.33e-05
1315	8.39e-05	6.61e-05	8.39e-05		1315	7.21e-05	0.000128476	7.21e-05
1320	7.65e-05	5.67e-05	7.65e-05		1320	7.83e-05	0.000107746	7.83e-05
1325	6.37e-05	4.38e-05	6.37e-05		1325	4.68e-05	0.000104757	4.68e-05
1330	4.81e-05	8.42e-06	4.81e-05		1330	1.29e-05	1.28e-05	1.29e-05
1335	2.82e-05	2.54e-05	2.82e-05		1335	7.77e-06	1.13e-05	7.77e-06
1340	1.8e-05	1.72e-05	1.8e-05		1340	8.86e-06	1.5e-05	8.86e-06
1345	1.49e-05	1.41e-05	1.49e-05		1345	8.8e-10	8.8e-12	8.8e-10
1350	1.66e-05	1.51e-05	1.66e-05		1350	1.29e-06	1.29e-08	1.29e-06
1355	1.49e-05	1.33e-05	1.49e-05		1355	7e-06	7e-08	7e-06
1360	1.99e-05	1.82e-05	1.99e-05		1360	1.6e-05	1.6e-07	1.6e-05
1365	2.16e-05	1.46e-05	2.16e-05		1365	8.4e-06	8.19e-08	8.4e-06
1370	1.55e-05	1.54e-05	1.55e-05		1370	1.6e-07	1.6e-09	1.6e-07
1375	1.73e-05	1.32e-05	1.73e-05		1375	1.04e-06	1.04e-08	1.04e-06
1380	1.86e-05	1.3e-05	1.86e-05		1380	1.22e-06	1.22e-08	1.22e-06
1385	2.37e-07	2.37e-07	2.37e-07		1385	1.35e-06	1.35e-08	1.35e-06
1390	6.09e-07	6.09e-07	6.09e-07		1390	1.46e-06	1.46e-08	1.46e-06
1395	2.2e-06	2.2e-06	2.2e-06		1395	2.53e-06	2.53e-08	2.53e-06
1400	1.44e-06	1.44e-06	1.44e-06
1405	1.77e-06	1.77e-06	1.77e-06
1410	1.47e-06	1.47e-06	1.47e-06
1415	3.38e-07	3.38e-07	3.38e-07
1420	3.95e-07	3.95e-07	3.95e-07
1425	4.16e-07	4.16e-07	4.16e-07
1430	4.51e-07	4.51e-07	4.51e-07
1435	4.29e-08	4.29e-08	4.29e-08
1440	1.35e-07	1.35e-07	1.35e-07
1445	1.51e-06	1.51e-06	1.51e-06
1450	2.01e-06	2.01e-06	2.01e-06
1455	1.02e-06	1.02e-06	1.02e-06
1460	1.38e-06	1.38e-06	1.38e-06
