# Supplementary material for: Host Gut Motility Promotes Competitive Exclusion within a Model Intestinal Microbiota
Source: PLoS Biol. 2016 Jul 26;14(7):e1002517. doi: 10.1371/journal.pbio.1002517 (PMC4961409; doi:10.1371/journal.pbio.1002517)
Supplement: S1 Program — (M) [file pbio.1002517.s016.m]

% stochastic_collapse_model.m
%
% MATLAB code to simulate logistic growth punctuated by stochastic 
% "collapses" (sudden drops in population).
% The magnitude and probability per unit time of the collapses are key
% parameters; these and other parameters are described below.
% The collapse magnitude can be a fixed value, or can be drawn from a
% beta distribution.
% The carrying capacity can be drawn from a log-normal distribution.
%
% Application: modeling collapses observed in two-species 
% bacterial competition  -- see Wiles & Jemielita et al (2016)
%
% Raghuveer Parthasarathy
% July 23, 2015
% last modified June 7, 2016 (addition of a few comments; changed variable 
%        names to be consistent with our manuscript; remove option to plot
%        all runs.)
%
% Inputs
%    f       : post-collapse population fraction, or mean of the beta 
%              distribution of post-collapse fractions
%              I.e. the population after collapse is f * population before
%              collapse, with f > 0
%              Caution: in theoretical ecology papers, f is often defined as
%              this f minus 1 .
%    relstd :  relative standard deviation (std / mean) of the beta
%              distribution from which f can be drawn. 
%              Leave empty (or <1e-5) for a fixed collapse magnitude.
%              Caution: can give errors if relstd & m are
%              large -- can't have, for example, a beta distribution with
%              mean = 0.9 and relative standard deviation 0.5
%    p_c :     probability per unit time of population collapse (default
%              0.1 hr^{-1})
%    Ntrials : number of simulation runs
%    Tmax    : hrs., end time of simulation (default 24 hours)
%    dt      : hrs., time step of simulation (default 0.1 hours)
%    r       : Bacterial growth rate (default 1.5 hr^{-1})
%    Kparams : Bacterial carrying capacity .
%              Can be a single number, or [mean K, sigma of *log10*K for a
%              log-normal distribution]. In the latter case, each run will
%              draw K from a log-normal distribution. Default [10^3.7 0.5]
%    plotopt : if true, make plots (population v time)
%
% Outputs
%    popA   : Bacterial population vs. time, in each simulated run; 
%             row = trials; columns = time points; 
%    n_collapses : number of collapse events in each trial
%
% Fixed parameters:
% Initial population size (irrelevant for our experiments)
%
% EXAMPLE:
%    f = 0.01; pc = 0.05; r = 1.0; Kparams = [1e4 0.5];
%    Ntrials = 10000; Tmax = 24;
%    [populations, n_collapses] = S1_Program(f, [], pc, Ntrials, Tmax, [], r, Kparams, true);
%    % Examine final populations (at 24 hours):
%    mean(populations(:,end))
%    std(populations(:,end))
%    mean(log10(populations(:,end)+1))
%    std(log10(populations(:,end)+1))
%
%%
% Raghuveer Parthasarathy, 2015-2016, 
%
% License  
%   This program is covered by a Creative Commons Attribution (CC BY) license,
%   associated with the manuscript "Host Gut Motility Promotes Competitive
%   Exclusion within a Model Intestinal Microbiota" by Wiles, Jemielita, 
%   et al. (2016)
%
%%

function [populations, n_collapses] = ...
    S1_Program(f, relstd, p_c, Ntrials, Tmax, dt, ...
    r, Kparams, plotopt)

rng('shuffle'); %initialize random number generator

%% Default parameter values
if ~exist('p_collapse', 'var') || isempty(p_c)
    p_c = 0.1; % hr^{-1}, probability per unit time of collapse
end
if ~exist('r', 'var') || isempty(r)
    r = 1.5; % 1/hours
end
if ~exist('Kparams', 'var') || isempty(Kparams)
    Kparams = [10^3.7 0.5]; % Carrying capacity, and sigma of log-normal distribution
end
if ~exist('Tmax', 'var') || isempty(Tmax)
    Tmax = 24; % hours
end
if ~exist('dt', 'var') || isempty(dt)
    dt = 0.1; % hours
end
if ~exist('plotopt', 'var') || isempty(plotopt)
    plotopt = false;
end

if length(Kparams) == 1
    K = Kparams*ones(Ntrials,1); % carrying capacity
else
    meanlogK = log10(Kparams(1));
    log10K = meanlogK + Kparams(2)*randn(Ntrials,1);
    K = 10.^log10K;
end

% Treat a very small relative standard deviation for the collapse magnitude
% as equivalent to fixed collapse magnitude
if relstd < 1e-5
    relstd = [];
end


%% Set things up
tarray = 0:dt:Tmax;  % array of time points
Nt = length(tarray); % number of time points, including t0

% For the fraction remaining after collapse, if not fixed, create a beta
% distribution with the desired properties:
if ~isempty(relstd)
    a = (1-f)/relstd/relstd - f;
    b = a*(1/f - 1);
    pd = makedist('Beta', 'a', a, 'b', b);
end

% Initialize arrays
populations = zeros(Ntrials, length(tarray));
populations(:,1) = 10; % initial population size
n_collapses = zeros(Ntrials,1);

%% The actual simulation
for k=1:Ntrials;
    % Simulate each trial, first noting all time points at which a collapse
    % (randomly) occurs.
    random_numbers = rand(Nt, 1); % pre-calculate random numbers, [0, 1]
    do_collapse = random_numbers < (p_c*dt); % true at time points where a collapse occurs
    n_collapses(k) = sum(do_collapse); % number of collapses
    % Collapse magnitude
    if isempty(relstd)
        % fixed magnitude
        f_collapse = f*ones(n_collapses(k),1);
    else
        f_collapse = random(pd, n_collapses(k), 1); % random numbers, drawn from pd
    end
    % go through each time point -- slower than necessary. (But still <50
    % microseconds per trial for typical parameters.)
    % Could speed this up by doing (analytic) logistic growth in all intervals between
    % collapses, and not checking do_collapse at each time step. I'll leave
    % it in this clunky form, both because it's simple, and because it can
    % allow incorporating other things like different noise. 
    collapse_count = 0;
    for j=2:Nt
        pop_prior = populations(k,j-1);
        if do_collapse(j-1)
            % Collapse!
            collapse_count = collapse_count + 1;
            populations(k,j) = floor(f_collapse(collapse_count)*pop_prior); % Don't allow fractional bacteria
        else
            % Don't collapse; logistic growth
            populations(k,j) = pop_prior + dt*r*pop_prior*(1-pop_prior/K(k));
        end
    end
    populations(k,:) = max(populations(k,:),0); % due to numerical errors, it's 
         % *very* slightly possibleto get pop<0, which grows to -Inf
end

if plotopt
    % just for illustration, plot the first trial, and the last
    figure('name', 'Population', 'position', [100 300 600 600]); 
    semilogy(tarray, populations(1,:)+1, '-', 'color', [0.3 0.5 0.8])
    hold on; semilogy(tarray, populations(Ntrials,:)+1, ':', 'color', [0.6 0.4 0.1])
    xlabel('Time, hrs.')
    ylabel('Population + 1')
    
    figure; hist(log10(populations(:,end)))
    title('Final population')
    xlabel('Final population')
    ylabel('Number')
    
    figure; hist(n_collapses)
    title('Number of collapses')
    xlabel('Number of collapses')
    ylabel('Number')    
end
